# Supplementary material for: The exon 12‐containing LHX6 isoforms promote cervical cancer cell proliferation by regulating the MAPK signaling pathway
Source: Cancer Med. 2022 Apr 5;11(19):3657–73. doi: 10.1002/cam4.4734 (PMC9554449; doi:10.1002/cam4.4734)
Supplement: Supplementary file 1 — Table S1 [file CAM4-11-3657-s001.xls]

## Sheet: Sheet1
Supplementary Table 1. Basic clinical features of tissue samples.
Normal cervical tissue specimens
Diagnosis	Uterine prolapse	Uterine myoma/adenomyosis
	6	15
Cervical cancer tissue specimens
Pathology	Squamous cell carcionma	Adenocarccionma	Others1
	48	8	3
Lympho node metastasis	Positive	Negative
	20	39
Differentiation	Well or Moderately	Poorly	Others2
	29	23	7
FIGO Stage	IA-IB	IIA-III
	29	30
1. Others1 includes 1 case of adenosquamous carcinoma, 1 case of clear cell carcinoma and 1 case of
small cell carcinoma.
2. Others2 respresents information are missed.
3. FIGO, International Federation of Gynecology and Obstetrics.
