# Supplementary material for: The exon 12‐containing LHX6 isoforms promote cervical cancer cell proliferation by regulating the MAPK signaling pathway
Source: Cancer Med. 2022 Apr 5;11(19):3657–73. doi: 10.1002/cam4.4734 (PMC9554449; doi:10.1002/cam4.4734)
Supplement: Supplementary file 2 — Table S2 [file CAM4-11-3657-s003.xls]

## Sheet: DEGs distribution
DEGs distribution
Compared sample name	Total DEGs	Up-regulated DEGs	Down-regulated DEGs
Sh-LHX6EX(-12) vs Con	1541	811	730
Sh-LHX6EX(+12) vs Con	725	527	198
Sh-LHX6All vs Con	290	198	92

## Sheet: Sh-LHX6EX(-12) vs Con DEGs list
Sh-LHX6EX(-12) vs Con DEGs list
gene_id	Dbxref	foldChange	up_down	product
AARS	GeneID:16,Genbank:NM_001605.2,HGNC:HGNC:20,MIM:601065	0.223072	Down	alanyl-tRNA synthetase
ABCA1	GeneID:19,Genbank:NM_005502.3,HGNC:HGNC:29,HPRD:02501,MIM:600046	0.251526	Down	ATP binding cassette subfamily A member 1
ABCB1	GeneID:5243,Genbank:NM_000927.4,HGNC:HGNC:40,HPRD:01370,MIM:171050	2.94587	Up	ATP binding cassette subfamily B member 1
ABCB9	GeneID:23457,Genbank:NM_001243014.1,HGNC:HGNC:50,MIM:605453	2.35223	Up	ATP binding cassette subfamily B member 9
ABCC8	GeneID:6833,Genbank:XM_011520331.2,HGNC:HGNC:59,MIM:600509	0.28308	Down	ATP binding cassette subfamily C member 8
ABCG1	GeneID:9619,Genbank:NM_207627.1,HGNC:HGNC:73,MIM:603076	0.105135	Down	ATP binding cassette subfamily G member 1
ABLIM2	GeneID:84448,Genbank:NM_001130086.1,HGNC:HGNC:19195,MIM:612544	0.382116	Down	actin binding LIM protein family member 2
ABRACL	GeneID:58527,Genbank:NM_021243.2,HGNC:HGNC:21230	2.06991	Up	ABRA C-terminal like
ACAA2	GeneID:10449,Genbank:NM_006111.2,HGNC:HGNC:83,MIM:604770	2.28898	Up	acetyl-CoA acyltransferase 2
ACAD11	GeneID:84129,Genbank:NM_032169.4,HGNC:HGNC:30211,HPRD:13352,MIM:614288	0.429293	Down	acyl-CoA dehydrogenase family member 11
ACADS	GeneID:35,Genbank:NM_000017.3,HGNC:HGNC:90,HPRD:06053,MIM:606885	2.80351	Up	acyl-CoA dehydrogenase, C-2 to C-3 short chain
ACAP1	GeneID:9744,Genbank:NM_014716.3,HGNC:HGNC:16467,HPRD:08474,MIM:607763	4.12468	Up	ArfGAP with coiled-coil, ankyrin repeat and PH domains 1
ACAT2	GeneID:39,Genbank:NM_005891.2,HGNC:HGNC:94,MIM:100678	2.84131	Up	acetyl-CoA acetyltransferase 2
ACCSL	GeneID:390110,Genbank:XM_017017714.1,HGNC:HGNC:34391	0.0561593	Down	1-aminocyclopropane-1-carboxylate synthase (inactive)-like
ACOT11	GeneID:26027,Genbank:NM_015547.3,HGNC:HGNC:18156,HPRD:07075,MIM:606803	5.61464	Up	acyl-CoA thioesterase 11
ACOT7	GeneID:11332,Genbank:NM_007274.3,HGNC:HGNC:24157,MIM:602587	2.05071	Up	acyl-CoA thioesterase 7
ACOX3	GeneID:8310,Genbank:XM_011513566.1,HGNC:HGNC:121,MIM:603402	2.82167	Up	acyl-CoA oxidase 3, pristanoyl
ACSS1	GeneID:84532,Genbank:NM_001252675.1,HGNC:HGNC:16091,HPRD:12413,MIM:614355	0.271689	Down	acyl-CoA synthetase short-chain family member 1
ACTA2	GeneID:59,Genbank:NM_001320855.1,HGNC:HGNC:130,MIM:102620	3.54254	Up	actin, alpha 2, smooth muscle, aorta
ACTB	GeneID:60,Genbank:NM_001101.3,HGNC:HGNC:132,HPRD:00032,MIM:102630	2.7248	Up	actin, beta
ACTBL2	GeneID:345651,Genbank:NM_001017992.3,HGNC:HGNC:17780,HPRD:18598,MIM:614835	13.067	Up	actin, beta-like 2
ACTC1	GeneID:70,Genbank:NM_005159.4,HGNC:HGNC:143,HPRD:00015,MIM:102540	10.3706	Up	actin, alpha, cardiac muscle 1
ACTG1	GeneID:71,Genbank:NM_001614.3,HGNC:HGNC:144,HPRD:00017,MIM:102560	2.78116	Up	actin gamma 1
ACTG2	GeneID:72,Genbank:NM_001615.3,HGNC:HGNC:145,MIM:102545	3.24685	Up	actin, gamma 2, smooth muscle, enteric
ACTN1	GeneID:87,Genbank:NM_001130005.1,HGNC:HGNC:163,HPRD:00020,MIM:102575	2.36131	Up	actinin alpha 1
ACTN4	GeneID:81,Genbank:NM_004924.5,HGNC:HGNC:166,HPRD:05222,MIM:604638	2.93621	Up	actinin alpha 4
ACTR1A	GeneID:10121,Genbank:NM_005736.3,HGNC:HGNC:167,HPRD:05507,MIM:605143	2.06387	Up	ARP1 actin-related protein 1 homolog A, centractin alpha
ACTRT3	GeneID:84517,Genbank:NM_032487.4,HGNC:HGNC:24022,MIM:608534	2.34595	Up	actin related protein T3
ADA	GeneID:100,Genbank:NM_001322050.1,HGNC:HGNC:186,MIM:608958	2.3579	Up	adenosine deaminase
ADAM12	GeneID:8038,Genbank:NM_001288973.1,HGNC:HGNC:190,MIM:602714	2.1087	Up	ADAM metallopeptidase domain 12
ADAM19	GeneID:8728,Genbank:NM_033274.4,HGNC:HGNC:197,MIM:603640	3.92182	Up	ADAM metallopeptidase domain 19
ADAM23	GeneID:8745,Genbank:XM_011512086.2,HGNC:HGNC:202,HPRD:04752,MIM:603710	2.49243	Up	ADAM metallopeptidase domain 23
ADAM9	GeneID:8754,Genbank:NM_003816.2,HGNC:HGNC:216,MIM:602713	2.01184	Up	ADAM metallopeptidase domain 9
ADAMTS13	GeneID:11093,Genbank:XM_017014233.1,HGNC:HGNC:1366,HPRD:04994,MIM:604134	0.434316	Down	ADAM metallopeptidase with thrombospondin type 1 motif 13
ADAMTS16	GeneID:170690,Genbank:NM_139056.2,HGNC:HGNC:17108,MIM:607510	2.10852	Up	ADAM metallopeptidase with thrombospondin type 1 motif 16
ADARB1	GeneID:104,Genbank:NM_015833.3,HGNC:HGNC:226,MIM:601218	0.398346	Down	adenosine deaminase, RNA specific B1
ADGRF4	GeneID:221393,Genbank:NM_153838.3,HGNC:HGNC:19011,MIM:614268	3.15436	Up	adhesion G protein-coupled receptor F4
ADIRF	GeneID:10974,Genbank:NM_006829.2,HGNC:HGNC:24043,HPRD:16575	6.82003	Up	adipogenesis regulatory factor
ADM2	GeneID:79924,Genbank:NM_001253845.1,HGNC:HGNC:28898,MIM:608682	0.0223202	Down	adrenomedullin 2
ADM5	GeneID:199800,Genbank:NM_001101340.1,HGNC:HGNC:27293	2.72605	Up	adrenomedullin 5 (putative)
ADORA1	GeneID:134,Genbank:XM_005244901.1,HGNC:HGNC:262,MIM:102775	3.26919	Up	adenosine A1 receptor
ADPRM	GeneID:56985,Genbank:NM_020233.4,HGNC:HGNC:30925	0.408853	Down	ADP-ribose/CDP-alcohol diphosphatase, manganese dependent
ADRA2A	GeneID:150,Genbank:NM_000681.3,HGNC:HGNC:281,MIM:104210	0.48713	Down	adrenoceptor alpha 2A
ADRA2C	GeneID:152,Genbank:NM_000683.3,HGNC:HGNC:283,MIM:104250	7.4743	Up	adrenoceptor alpha 2C
AFTPH	GeneID:54812,Genbank:XM_005264380.1,HGNC:HGNC:25951	0.416514	Down	aftiphilin
AGBL2	GeneID:79841,Genbank:XM_011520373.2,HGNC:HGNC:26296,HPRD:08039	2.90351	Up	ATP/GTP binding protein-like 2
AGT	GeneID:183,Genbank:NM_000029.3,HGNC:HGNC:333,HPRD:00106,MIM:106150	0.249497	Down	angiotensinogen
AGTPBP1	GeneID:23287,Genbank:XM_005251847.3,HGNC:HGNC:17258,MIM:606830	0.490109	Down	ATP/GTP binding protein 1
AHR	GeneID:196,Genbank:NM_001621.4,HGNC:HGNC:348,HPRD:02596,MIM:600253	0.396452	Down	aryl hydrocarbon receptor
AIM1	GeneID:202,Genbank:XM_005266839.3,HGNC:HGNC:356,HPRD:18576,MIM:601797	4.65694	Up	absent in melanoma 1
AJUBA	GeneID:84962,Genbank:NM_032876.5,HGNC:HGNC:20250,HPRD:16426,MIM:609066	0.243654	Down	ajuba LIM protein
AKAP12	GeneID:9590,Genbank:XM_017011517.1,HGNC:HGNC:370,HPRD:05263,MIM:604698	2.11037	Up	A-kinase anchoring protein 12
AKAP17A	GeneID:8227,Genbank:NM_005088.2,HGNC:HGNC:18783,MIM:465000	9.95819	Up	A-kinase anchoring protein 17A
AKAP5	GeneID:9495,Genbank:NM_004857.3,HGNC:HGNC:375,MIM:604688	2.95563	Up	A-kinase anchoring protein 5
AKNA	GeneID:80709,Genbank:XM_005252244.2,HGNC:HGNC:24108,MIM:605729	0.148488	Down	AT-hook transcription factor
AKNAD1	GeneID:254268,Genbank:NM_152763.4,HGNC:HGNC:28398	Inf	Up	AKNA domain containing 1
AKR1B10	GeneID:57016,Genbank:NM_020299.4,HGNC:HGNC:382,MIM:604707	5.64217	Up	aldo-keto reductase family 1, member B10 (aldose reductase)
AKR1C1	GeneID:1645,Genbank:NM_001353.5,HGNC:HGNC:384,HPRD:07194,MIM:600449	2.03029	Up	aldo-keto reductase family 1, member C1
AKR1C2	GeneID:1646,Genbank:NM_205845.2,HGNC:HGNC:385,MIM:600450	2.1646	Up	aldo-keto reductase family 1, member C2
AKR1C3	GeneID:8644,Genbank:NM_001253908.1,HGNC:HGNC:386,HPRD:04911,MIM:603966	2.08506	Up	aldo-keto reductase family 1, member C3
AKT1	GeneID:207,Genbank:NM_001014431.1,HGNC:HGNC:391,MIM:164730	2.34311	Up	AKT serine/threonine kinase 1
AKTIP	GeneID:64400,Genbank:XM_005256098.4,HGNC:HGNC:16710,MIM:608483	0.467663	Down	AKT interacting protein
ALDH1A2	GeneID:8854,Genbank:NM_170696.2,HGNC:HGNC:15472,HPRD:04733,MIM:603687	2.97625	Up	aldehyde dehydrogenase 1 family member A2
ALDH1L2	GeneID:160428,Genbank:XM_017018889.1,HGNC:HGNC:26777,MIM:613584	0.164619	Down	aldehyde dehydrogenase 1 family member L2
ALDOA	GeneID:226,Genbank:NM_000034.3,HGNC:HGNC:414,HPRD:00070,MIM:103850	2.26318	Up	aldolase, fructose-bisphosphate A
ALDOC	GeneID:230,Genbank:XM_005257949.2,HGNC:HGNC:418,HPRD:02386,MIM:103870	4.54863	Up	aldolase, fructose-bisphosphate C
ALKBH7	GeneID:84266,Genbank:NM_032306.3,HGNC:HGNC:21306,HPRD:15425,MIM:613305	2.18798	Up	alkB homolog 7
ALOX5AP	GeneID:241,Genbank:NM_001204406.1,HGNC:HGNC:436,HPRD:04742,MIM:603700	2.25295	Up	arachidonate 5-lipoxygenase activating protein
AMIGO1	GeneID:57463,Genbank:XM_011541812.2,HGNC:HGNC:20824,MIM:615689	0.338904	Down	adhesion molecule with Ig-like domain 1
AMMECR1L	GeneID:83607,Genbank:XM_011511952.2,HGNC:HGNC:28658	0.373407	Down	AMMECR1 like
AMTN	GeneID:401138,Genbank:NM_212557.3,HGNC:HGNC:33188,MIM:610912	3.4271	Up	amelotin
AMZ1	GeneID:155185,Genbank:XM_011515151.2,HGNC:HGNC:22231,HPRD:17232,MIM:615168	0.28382	Down	archaelysin family metallopeptidase 1
ANGEL2	GeneID:90806,Genbank:NM_001300758.1,HGNC:HGNC:30534,HPRD:14279	0.473563	Down	angel homolog 2 (Drosophila)
ANGPTL4	GeneID:51129,Genbank:NM_139314.2,HGNC:HGNC:16039,HPRD:16173,MIM:605910	4.87477	Up	angiopoietin like 4
ANK2	GeneID:287,Genbank:XM_017008079.1,HGNC:HGNC:493,MIM:106410	0.419741	Down	ankyrin 2, neuronal
ANK3	GeneID:288,Genbank:NM_001204403.1,HGNC:HGNC:494,MIM:600465	2.90434	Up	ankyrin 3, node of Ranvier (ankyrin G)
ANKFN1	GeneID:162282,Genbank:XM_017024263.1,HGNC:HGNC:26766	0.214587	Down	ankyrin repeat and fibronectin type III domain containing 1
ANKRD31	GeneID:256006,Genbank:XM_017009319.1,HGNC:HGNC:26853	0.232229	Down	ankyrin repeat domain 31
ANKRD53	GeneID:79998,Genbank:XM_005264569.4,HGNC:HGNC:25691	0.204501	Down	ankyrin repeat domain 53
ANLN	GeneID:54443,Genbank:NM_018685.4,HGNC:HGNC:14082,HPRD:09799,MIM:616027	2.92665	Up	anillin actin binding protein
ANO2	GeneID:57101,Genbank:XM_011520975.2,HGNC:HGNC:1183,MIM:610109	0.242744	Down	anoctamin 2
ANXA2	GeneID:302,Genbank:NM_004039.2,HGNC:HGNC:537,MIM:151740	2.14635	Up	annexin A2
ANXA6	GeneID:309,Genbank:NM_001155.4,HGNC:HGNC:544,MIM:114070	4.35464	Up	annexin A6
ANXA8	GeneID:653145,Genbank:XM_006717951.3,HGNC:HGNC:546,MIM:602396	2.77996	Up	annexin A8
ANXA8L1	GeneID:728113,Genbank:NM_001278924.1,HGNC:HGNC:23334	2.97278	Up	annexin A8-like 1
AOX1	GeneID:316,Genbank:XM_011511062.1,HGNC:HGNC:553,MIM:602841	2.79952	Up	aldehyde oxidase 1
AP1M2	GeneID:10053,Genbank:NM_005498.4,HGNC:HGNC:558,HPRD:06296,MIM:607309	3.30368	Up	adaptor related protein complex 1 mu 2 subunit
APCDD1L	GeneID:164284,Genbank:NM_153360.2,HGNC:HGNC:26892,HPRD:08294	5.95411	Up	adenomatosis polyposis coli down-regulated 1 like
APITD1-CORT	GeneID:100526739,Genbank:NM_001270517.1,HGNC:HGNC:38843	2.31411	Up	APITD1-CORT readthrough
APLF	GeneID:200558,Genbank:NM_173545.2,HGNC:HGNC:28724,HPRD:09848,MIM:611035	0.328403	Down	aprataxin and PNKP like factor
APLN	GeneID:8862,Genbank:NM_017413.4,HGNC:HGNC:16665,MIM:300297	2.83164	Up	apelin
APOBEC3B	GeneID:9582,Genbank:NM_004900.4,HGNC:HGNC:17352,MIM:607110	3.84638	Up	apolipoprotein B mRNA editing enzyme catalytic subunit 3B
APOBEC3C	GeneID:27350,Genbank:NM_014508.2,HGNC:HGNC:17353,HPRD:09671,MIM:607750	2.54908	Up	apolipoprotein B mRNA editing enzyme catalytic subunit 3C
APOE	GeneID:348,Genbank:NM_001302688.1,HGNC:HGNC:613,MIM:107741	0.278084	Down	apolipoprotein E
APOL6	GeneID:80830,Genbank:XM_011530392.2,HGNC:HGNC:14870,HPRD:06266,MIM:607256	0.382149	Down	apolipoprotein L6
APPBP2	GeneID:10513,Genbank:NM_001282476.1,HGNC:HGNC:622,HPRD:05616,MIM:605324	0.417696	Down	amyloid beta precursor protein binding protein 2
AQP1	GeneID:358,Genbank:NM_198098.2,HGNC:HGNC:633,HPRD:00140,MIM:107776	2.89979	Up	aquaporin 1 (Colton blood group)
AQP6	GeneID:363,Genbank:NM_001652.3,HGNC:HGNC:639,MIM:601383	0	Down	aquaporin 6
AREG	GeneID:374,Genbank:NM_001657.3,HGNC:HGNC:651,HPRD:00093,MIM:104640	0.445853	Down	amphiregulin
ARFGEF3	GeneID:57221,Genbank:NM_020340.4,HGNC:HGNC:21213	0.383436	Down	ARFGEF family member 3
ARG2	GeneID:384,Genbank:NM_001172.3,HGNC:HGNC:664,HPRD:00143,MIM:107830	0.221919	Down	arginase 2
ARHGAP18	GeneID:93663,Genbank:XM_005267213.1,HGNC:HGNC:21035,HPRD:12474,MIM:613351	2.05583	Up	Rho GTPase activating protein 18
ARHGAP25	GeneID:9938,Genbank:XM_011533207.2,HGNC:HGNC:28951,MIM:610587	0.294611	Down	Rho GTPase activating protein 25
ARHGAP26	GeneID:23092,Genbank:XM_005268402.4,HGNC:HGNC:17073,MIM:605370	0.257815	Down	Rho GTPase activating protein 26
ARHGAP39	GeneID:80728,Genbank:XM_011517308.1,HGNC:HGNC:29351,HPRD:17224,MIM:615880	0.475134	Down	Rho GTPase activating protein 39
ARHGAP6	GeneID:395,Genbank:NM_013427.2,HGNC:HGNC:676,MIM:300118	0.440924	Down	Rho GTPase activating protein 6
ARHGAP9	GeneID:64333,Genbank:NM_001319850.1,HGNC:HGNC:14130,MIM:610576	0.0607636	Down	Rho GTPase activating protein 9
ARHGDIB	GeneID:397,Genbank:NM_001175.6,HGNC:HGNC:679,MIM:602843	11.075	Up	Rho GDP dissociation inhibitor beta
ARHGEF2	GeneID:9181,Genbank:NM_001162384.1,HGNC:HGNC:682,HPRD:10458,MIM:607560	0.285841	Down	Rho/Rac guanine nucleotide exchange factor 2
ARHGEF25	GeneID:115557,Genbank:NM_001111270.2,HGNC:HGNC:30275,MIM:610215	2.15565	Up	Rho guanine nucleotide exchange factor 25
ARHGEF6	GeneID:9459,Genbank:XM_005262499.2,HGNC:HGNC:685,HPRD:02226,MIM:300267	Inf	Up	Rac/Cdc42 guanine nucleotide exchange factor 6
ARID3C	GeneID:138715,Genbank:XM_017014283.1,HGNC:HGNC:21209,HPRD:18550	2.0426	Up	AT-rich interaction domain 3C
ARL14	GeneID:80117,Genbank:NM_025047.2,HGNC:HGNC:22974,HPRD:07998,MIM:614439	18.3071	Up	ADP ribosylation factor like GTPase 14
ARL15	GeneID:54622,Genbank:XM_011543500.2,HGNC:HGNC:25945,HPRD:12471	2.2418	Up	ADP ribosylation factor like GTPase 15
ARMC2	GeneID:84071,Genbank:XM_005267154.3,HGNC:HGNC:23045	2.38214	Up	armadillo repeat containing 2
ARNT2	GeneID:9915,Genbank:NM_014862.3,HGNC:HGNC:16876,MIM:606036	0.301233	Down	aryl hydrocarbon receptor nuclear translocator 2
ARRDC4	GeneID:91947,Genbank:NM_183376.2,HGNC:HGNC:28087	0.251059	Down	arrestin domain containing 4
ARSI	GeneID:340075,Genbank:NM_001012301.2,HGNC:HGNC:32521,HPRD:16510,MIM:610009	5.21967	Up	arylsulfatase family member I
ARSJ	GeneID:79642,Genbank:XM_017008592.1,HGNC:HGNC:26286,MIM:610010	2.04697	Up	arylsulfatase family member J
ASB9	GeneID:140462,Genbank:XM_017029284.1,HGNC:HGNC:17184,HPRD:06452,MIM:300890	11.7509	Up	ankyrin repeat and SOCS box containing 9
ASIC1	GeneID:41,Genbank:NM_020039.3,HGNC:HGNC:100,HPRD:04182,MIM:602866	2.37839	Up	acid sensing ion channel subunit 1
ASNS	GeneID:440,Genbank:NM_001178076.1,HGNC:HGNC:753,MIM:108370	0.0931233	Down	asparagine synthetase (glutamine-hydrolyzing)
ASPHD2	GeneID:57168,Genbank:NM_020437.4,HGNC:HGNC:30437	0.218714	Down	aspartate beta-hydroxylase domain containing 2
ASS1	GeneID:445,Genbank:NM_000050.4,HGNC:HGNC:758,HPRD:04590,MIM:603470	0.260767	Down	argininosuccinate synthase 1
ATF3	GeneID:467,Genbank:NM_001030287.3,HGNC:HGNC:785,HPRD:04395,MIM:603148	0.0980608	Down	activating transcription factor 3
ATP1A2	GeneID:477,Genbank:NM_000702.3,HGNC:HGNC:800,HPRD:01665,MIM:182340	0.131253	Down	ATPase Na+/K+ transporting subunit alpha 2
ATP2B4	GeneID:493,Genbank:NM_001001396.2,HGNC:HGNC:817,HPRD:00159,MIM:108732	2.80571	Up	ATPase plasma membrane Ca2+ transporting 4
ATP5G1	GeneID:516,Genbank:NM_005175.2,HGNC:HGNC:841,HPRD:04428,MIM:603192	2.25536	Up	ATP synthase, H+ transporting, mitochondrial Fo complex subunit C1 (subunit 9)
ATP5G3	GeneID:518,Genbank:NM_001689.4,HGNC:HGNC:843,MIM:602736	2.04993	Up	ATP synthase, H+ transporting, mitochondrial Fo complex subunit C3 (subunit 9)
ATP6AP1L	GeneID:92270,Genbank:XM_011543722.2,HGNC:HGNC:28091,HPRD:18710	0.406693	Down	ATPase H+ transporting accessory protein 1 like
ATP6V0A4	GeneID:50617,Genbank:XM_005250394.3,HGNC:HGNC:866,MIM:605239	3.11857	Up	ATPase H+ transporting V0 subunit a4
ATP6V0D1	GeneID:9114,Genbank:NM_004691.4,HGNC:HGNC:13724,HPRD:06121,MIM:607028	2.12837	Up	ATPase H+ transporting V0 subunit d1
ATP8B1	GeneID:5205,Genbank:XM_011526023.2,HGNC:HGNC:3706,HPRD:03867,MIM:602397	2.08037	Up	ATPase phospholipid transporting 8B1
ATXN2L	GeneID:11273,Genbank:XM_005255069.1,HGNC:HGNC:31326,MIM:607931	0.458243	Down	ataxin 2 like
AVPI1	GeneID:60370,Genbank:XM_017016494.1,HGNC:HGNC:30898	0.301821	Down	arginine vasopressin induced 1
AXIN2	GeneID:8313,Genbank:NM_004655.3,HGNC:HGNC:904,MIM:604025	2.81581	Up	axin 2
B3GALT5	GeneID:10317,Genbank:NM_001278650.1,HGNC:HGNC:920,MIM:604066	15.6646	Up	beta-1,3-galactosyltransferase 5
B4GALNT1	GeneID:2583,Genbank:XM_005268773.4,HGNC:HGNC:4117,HPRD:03525,MIM:601873	2.23582	Up	beta-1,4-N-acetyl-galactosaminyltransferase 1
B4GALT6	GeneID:9331,Genbank:XM_005258387.4,HGNC:HGNC:929,MIM:604017	2.53155	Up	beta-1,4-galactosyltransferase 6
B4GAT1	GeneID:11041,Genbank:NM_006876.2,HGNC:HGNC:15685,HPRD:09270,MIM:605517	2.07144	Up	beta-1,4-glucuronyltransferase 1
B9D2	GeneID:80776,Genbank:XM_011527350.1,HGNC:HGNC:28636,MIM:611951	2.11978	Up	B9 protein domain 2
BATF2	GeneID:116071,Genbank:NM_138456.3,HGNC:HGNC:25163,HPRD:14470,MIM:614983	0.0759501	Down	basic leucine zipper ATF-like transcription factor 2
BBC3	GeneID:27113,Genbank:XM_006723141.3,HGNC:HGNC:17868,MIM:605854	0.331986	Down	BCL2 binding component 3
BCAT1	GeneID:586,Genbank:NM_001178092.1,HGNC:HGNC:976,MIM:113520	0.491251	Down	branched chain amino acid transaminase 1
BCL2L11	GeneID:10018,Genbank:NM_138624.3,HGNC:HGNC:994,HPRD:04828,MIM:603827	0.456989	Down	BCL2 like 11
BCL2L15	GeneID:440603,Genbank:NM_001010922.2,HGNC:HGNC:33624,HPRD:16920	18.3018	Up	BCL2 like 15
BDKRB1	GeneID:623,Genbank:NM_000710.3,HGNC:HGNC:1029,HPRD:02639,MIM:600337	4.15919	Up	bradykinin receptor B1
BDKRB2	GeneID:624,Genbank:NM_000623.3,HGNC:HGNC:1030,HPRD:00213,MIM:113503	2.24274	Up	bradykinin receptor B2
BEST1	GeneID:7439,Genbank:XM_011545229.2,HGNC:HGNC:12703,HPRD:01094,MIM:607854	0.0228514	Down	bestrophin 1
BEX2	GeneID:84707,Genbank:NM_032621.3,HGNC:HGNC:30933,MIM:300691	0.0336289	Down	brain expressed X-linked 2
BHLHA15	GeneID:168620,Genbank:NM_177455.3,HGNC:HGNC:22265,HPRD:16356,MIM:608606	0.285972	Down	basic helix-loop-helix family member a15
BIRC3	GeneID:330,Genbank:NM_001165.4,HGNC:HGNC:591,HPRD:03426,MIM:601721	0.376335	Down	baculoviral IAP repeat containing 3
BNC1	GeneID:646,Genbank:XM_011521893.1,HGNC:HGNC:1081,MIM:601930	0.306364	Down	basonuclin 1
BOD1	GeneID:91272,Genbank:NM_001159651.1,HGNC:HGNC:25114,HPRD:13309,MIM:616745	0.478082	Down	biorientation of chromosomes in cell division 1
BOLA2B	GeneID:654483,Genbank:NM_001320607.1,HGNC:HGNC:32479	6.78635	Up	bolA family member 2B
BPGM	GeneID:669,Genbank:NM_001293085.1,HGNC:HGNC:1093,MIM:613896	2.2357	Up	bisphosphoglycerate mutase
BRI3BP	GeneID:140707,Genbank:NM_080626.5,HGNC:HGNC:14251,HPRD:09829,MIM:615627	2.23103	Up	BRI3 binding protein
BRSK1	GeneID:84446,Genbank:XM_005259327.3,HGNC:HGNC:18994,HPRD:12533,MIM:609235	0.422187	Down	BR serine/threonine kinase 1
BST2	GeneID:684,Genbank:NM_004335.3,HGNC:HGNC:1119,HPRD:02759,MIM:600534	2.25846	Up	bone marrow stromal cell antigen 2
BTC	GeneID:685,Genbank:NM_001316963.1,HGNC:HGNC:1121,HPRD:02643,MIM:600345	0.25016	Down	betacellulin
BTD	GeneID:686,Genbank:NM_001281723.1,HGNC:HGNC:1122,MIM:609019	2.19875	Up	biotinidase
C10orf10	GeneID:11067,Genbank:NM_007021.3,HGNC:HGNC:23355,HPRD:12558,MIM:611309	4.25851	Up	chromosome 10 open reading frame 10
C10orf111	GeneID:221060,Genbank:NM_153244.1,HGNC:HGNC:28582,HPRD:16572	6.95095	Up	chromosome 10 open reading frame 111
C10orf54	GeneID:64115,Genbank:NM_022153.1,HGNC:HGNC:30085,HPRD:15160,MIM:615608	0.49934	Down	chromosome 10 open reading frame 54
C10orf90	GeneID:118611,Genbank:XM_017015634.1,HGNC:HGNC:26563,HPRD:16587	Inf	Up	chromosome 10 open reading frame 90
C11orf54	GeneID:28970,Genbank:NM_001286067.1,HGNC:HGNC:30204,HPRD:17923,MIM:615810	0.389757	Down	chromosome 11 open reading frame 54
C11orf86	GeneID:254439,Genbank:NM_001136485.1,HGNC:HGNC:34442	3.53438	Up	chromosome 11 open reading frame 86
C11orf91	GeneID:100131378,Genbank:NM_001166692.1,HGNC:HGNC:34444	8.95809	Up	chromosome 11 open reading frame 91
C11orf96	GeneID:387763,Genbank:NM_001145033.1,HGNC:HGNC:38675	0.217206	Down	chromosome 11 open reading frame 96
C12orf66	GeneID:144577,Genbank:NM_001300940.1,HGNC:HGNC:26517	0.463351	Down	chromosome 12 open reading frame 66
C14orf1	GeneID:11161,Genbank:NM_007176.3,HGNC:HGNC:1187,HPRD:05201,MIM:604576	2.52493	Up	chromosome 14 open reading frame 1
C14orf37	GeneID:145407,Genbank:XM_017021030.1,HGNC:HGNC:19846	Inf	Up	chromosome 14 open reading frame 37
C15orf48	GeneID:84419,Genbank:NM_032413.3,HGNC:HGNC:29898,HPRD:16332,MIM:608409	0.223167	Down	chromosome 15 open reading frame 48
C15orf57	GeneID:90416,Genbank:NM_001289132.1,HGNC:HGNC:28295	2.02173	Up	chromosome 15 open reading frame 57
C17orf105	GeneID:284067,Genbank:XM_011524633.1,HGNC:HGNC:37241	Inf	Up	chromosome 17 open reading frame 105
C1GALT1C1	GeneID:29071,Genbank:NM_001011551.2,HGNC:HGNC:24338,HPRD:06462,MIM:300611	2.46747	Up	C1GALT1 specific chaperone 1
C1QTNF2	GeneID:284677,Genbank:NM_001134233.1,HGNC:HGNC:27647	4.4628	Up	C1q and tumor necrosis factor related protein 2
C1orf204	GeneID:114898,Genbank:XM_011534425.2,HGNC:HGNC:14325	2.74078	Up	chromosome 1 open reading frame 204
C21orf91	GeneID:54149,Genbank:NM_001100421.1,HGNC:HGNC:16459	0.430594	Down	chromosome 21 open reading frame 91
C2orf42	GeneID:54980,Genbank:XM_005264390.2,HGNC:HGNC:26056,HPRD:07927	0.378404	Down	chromosome 2 open reading frame 42
C3orf20	GeneID:84077,Genbank:XM_011534153.2,HGNC:HGNC:25320	0.350964	Down	chromosome 3 open reading frame 20
C3orf36	GeneID:80111,Genbank:NM_025041.2,HGNC:HGNC:26170,HPRD:07981	2.63186	Up	chromosome 3 open reading frame 36
C4A	GeneID:720,Genbank:NM_007293.2,HGNC:HGNC:1323,MIM:120810	0.193356	Down	complement component 4A (Rodgers blood group)
C5	GeneID:727,Genbank:NM_001317163.1,HGNC:HGNC:1331,MIM:120900	0.467178	Down	complement component 5
C5AR1	GeneID:728,Genbank:NM_001736.3,HGNC:HGNC:1338,HPRD:00224,MIM:113995	0.318669	Down	complement component 5a receptor 1
C5orf34	GeneID:375444,Genbank:XM_017009446.1,HGNC:HGNC:24738,HPRD:13407	0.448969	Down	chromosome 5 open reading frame 34
C5orf46	GeneID:389336,Genbank:XM_017009459.1,HGNC:HGNC:33768	6.12719	Up	chromosome 5 open reading frame 46
C5orf66	GeneID:100996485,Genbank:NM_001277348.1,HGNC:HGNC:48332	0.412558	Down	chromosome 5 open reading frame 66
C6orf1	GeneID:221491,Genbank:NM_001008704.2,HGNC:HGNC:1340,HPRD:12834,MIM:611419	2.1948	Up	chromosome 6 open reading frame 1
C6orf163	GeneID:206412,Genbank:XM_006715370.3,HGNC:HGNC:21403	2.28458	Up	chromosome 6 open reading frame 163
C6orf48	GeneID:50854,Genbank:NM_001287484.1,HGNC:HGNC:19078,MIM:605447	0.202018	Down	chromosome 6 open reading frame 48
C9orf163	GeneID:158055,Genbank:NM_152571.2,HGNC:HGNC:26718,HPRD:08211	2.636	Up	chromosome 9 open reading frame 163
C9orf91	GeneID:203197,Genbank:XM_011518351.2,HGNC:HGNC:24513,HPRD:12988	0.361642	Down	chromosome 9 open reading frame 91
CA12	GeneID:771,Genbank:NM_001293642.1,HGNC:HGNC:1371,MIM:603263	5.46561	Up	carbonic anhydrase 12
CA5A	GeneID:763,Genbank:NM_001739.1,HGNC:HGNC:1377,HPRD:00262,MIM:114761	3.81415	Up	carbonic anhydrase 5A
CA5B	GeneID:11238,Genbank:XM_005274442.4,HGNC:HGNC:1378,HPRD:02207,MIM:300230	0.478348	Down	carbonic anhydrase 5B
CA9	GeneID:768,Genbank:NM_001216.2,HGNC:HGNC:1383,MIM:603179	7.52824	Up	carbonic anhydrase 9
CACNA1A	GeneID:773,Genbank:NM_001127222.1,HGNC:HGNC:1388,MIM:601011	0.465189	Down	calcium voltage-gated channel subunit alpha1 A
CACNA1F	GeneID:778,Genbank:XM_011543983.2,HGNC:HGNC:1393,MIM:300110	0	Down	calcium voltage-gated channel subunit alpha1 F
CACNA1G	GeneID:8913,Genbank:XM_006722160.3,HGNC:HGNC:1394,MIM:604065	2.78402	Up	calcium voltage-gated channel subunit alpha1 G
CACNA1H	GeneID:8912,Genbank:NM_021098.2,HGNC:HGNC:1395,MIM:607904	0.059318	Down	calcium voltage-gated channel subunit alpha1 H
CACNG4	GeneID:27092,Genbank:NM_014405.3,HGNC:HGNC:1408,HPRD:05911,MIM:606404	3.60184	Up	calcium voltage-gated channel auxiliary subunit gamma 4
CACNG8	GeneID:59283,Genbank:NM_031895.5,HGNC:HGNC:13628,HPRD:06063,MIM:606900	2.24452	Up	calcium voltage-gated channel auxiliary subunit gamma 8
CADM4	GeneID:199731,Genbank:XM_017026452.1,HGNC:HGNC:30825,HPRD:17141,MIM:609744	0.442781	Down	cell adhesion molecule 4
CADPS2	GeneID:93664,Genbank:NM_001009571.3,HGNC:HGNC:16018,MIM:609978	2.06819	Up	Ca2+ dependent secretion activator 2
CALCOCO2	GeneID:10241,Genbank:NM_001261391.1,HGNC:HGNC:29912,MIM:604587	0.47704	Down	calcium binding and coiled-coil domain 2
CALD1	GeneID:800,Genbank:NM_033138.3,HGNC:HGNC:1441,HPRD:00251,MIM:114213	2.89514	Up	caldesmon 1
CALM3	GeneID:808,Genbank:NM_005184.2,HGNC:HGNC:1449,MIM:114183	2.28421	Up	calmodulin 3 (phosphorylase kinase, delta)
CALML6	GeneID:163688,Genbank:XM_011540841.2,HGNC:HGNC:24193,HPRD:12997,MIM:610171	0.0635576	Down	calmodulin like 6
CAMK2N1	GeneID:55450,Genbank:NM_018584.5,HGNC:HGNC:24190,HPRD:13112,MIM:614986	0.482766	Down	calcium/calmodulin dependent protein kinase II inhibitor 1
CAMK2N2	GeneID:94032,Genbank:NM_033259.2,HGNC:HGNC:24197,HPRD:16377,MIM:608721	2.21838	Up	calcium/calmodulin dependent protein kinase II inhibitor 2
CAPN1	GeneID:823,Genbank:NM_001198868.1,HGNC:HGNC:1476,HPRD:00253,MIM:114220	2.28288	Up	calpain 1
CAPN2	GeneID:824,Genbank:NM_001146068.1,HGNC:HGNC:1479,MIM:114230	2.07736	Up	calpain 2
CAPN3	GeneID:825,Genbank:NM_000070.2,HGNC:HGNC:1480,HPRD:00255,MIM:114240	0.375885	Down	calpain 3
CAPN5	GeneID:726,Genbank:NM_004055.4,HGNC:HGNC:1482,HPRD:03963,MIM:602537	2.42964	Up	calpain 5
CAPN6	GeneID:827,Genbank:NM_014289.3,HGNC:HGNC:1483,HPRD:02145,MIM:300146	0.230665	Down	calpain 6
CARD9	GeneID:64170,Genbank:NM_052814.3,HGNC:HGNC:16391,MIM:607212	0.381371	Down	caspase recruitment domain family member 9
CARS	GeneID:833,Genbank:NM_001751.5,HGNC:HGNC:1493,HPRD:00464,MIM:123859	0.253562	Down	cysteinyl-tRNA synthetase
CASD1	GeneID:64921,Genbank:NM_022900.4,HGNC:HGNC:16014,MIM:611686	0.491269	Down	CAS1 domain containing 1
CASKIN1	GeneID:57524,Genbank:NM_020764.3,HGNC:HGNC:20879,HPRD:10809,MIM:612184	0.256689	Down	CASK interacting protein 1
CBX4	GeneID:8535,Genbank:NM_003655.2,HGNC:HGNC:1554,MIM:603079	0.271213	Down	chromobox 4
CCDC114	GeneID:93233,Genbank:XM_011527515.2,HGNC:HGNC:26560,MIM:615038	Inf	Up	coiled-coil domain containing 114
CCDC122	GeneID:160857,Genbank:XM_017020399.1,HGNC:HGNC:26478,MIM:613408	0.438607	Down	coiled-coil domain containing 122
CCDC148	GeneID:130940,Genbank:XM_017003396.1,HGNC:HGNC:25191	0	Down	coiled-coil domain containing 148
CCDC152	GeneID:100129792,Genbank:NM_001134848.1,HGNC:HGNC:34438	0.416615	Down	coiled-coil domain containing 152
CCDC167	GeneID:154467,Genbank:NM_138493.2,HGNC:HGNC:21239,HPRD:18561	2.98759	Up	coiled-coil domain containing 167
CCDC169	GeneID:728591,Genbank:NM_001144984.2,HGNC:HGNC:34361	0.312546	Down	coiled-coil domain containing 169
CCDC17	GeneID:149483,Genbank:XM_017000451.1,HGNC:HGNC:26574	2.79945	Up	coiled-coil domain containing 17
CCDC173	GeneID:129881,Genbank:NM_001085447.1,HGNC:HGNC:25064	2.53899	Up	coiled-coil domain containing 173
CCDC174	GeneID:51244,Genbank:XM_017006554.1,HGNC:HGNC:28033,MIM:616735	0.425837	Down	coiled-coil domain containing 174
CCDC183	GeneID:84960,Genbank:NM_001039374.4,HGNC:HGNC:28236,MIM:615955	0.266565	Down	coiled-coil domain containing 183
CCDC190	GeneID:339512,Genbank:XM_006711289.3,HGNC:HGNC:28736	7.75792	Up	coiled-coil domain containing 190
CCDC30	GeneID:728621,Genbank:XM_017002225.1,HGNC:HGNC:26103	0	Down	coiled-coil domain containing 30
CCDC74A	GeneID:90557,Genbank:XM_017005241.1,HGNC:HGNC:25197,HPRD:14274	2.22783	Up	coiled-coil domain containing 74A
CCDC74B	GeneID:91409,Genbank:NM_001258307.1,HGNC:HGNC:25267	2.21742	Up	coiled-coil domain containing 74B
CCDC85A	GeneID:114800,Genbank:NM_001080433.1,HGNC:HGNC:29400	5.09625	Up	coiled-coil domain containing 85A
CCDC91	GeneID:55297,Genbank:XM_005253413.1,HGNC:HGNC:24855	0.459124	Down	coiled-coil domain containing 91
CCDC96	GeneID:257236,Genbank:NM_153376.2,HGNC:HGNC:26900,HPRD:08297	2.18823	Up	coiled-coil domain containing 96
CCL20	GeneID:6364,Genbank:NM_004591.2,HGNC:HGNC:10619,HPRD:03571,MIM:601960	0.316499	Down	C-C motif chemokine ligand 20
CCL5	GeneID:6352,Genbank:NM_002985.2,HGNC:HGNC:10632,HPRD:01751,MIM:187011	0.129864	Down	C-C motif chemokine ligand 5
CCNE1	GeneID:898,Genbank:NM_001238.3,HGNC:HGNC:1589,HPRD:00455,MIM:123837	2.14624	Up	cyclin E1
CCNE2	GeneID:9134,Genbank:NM_057749.2,HGNC:HGNC:1590,HPRD:04801,MIM:603775	2.34828	Up	cyclin E2
CCPG1	GeneID:9236,Genbank:NM_001204451.1,HGNC:HGNC:24227,MIM:611326	0.45764	Down	cell cycle progression 1
CCSER1	GeneID:401145,Genbank:XM_011531936.1,HGNC:HGNC:29349	0.433446	Down	coiled-coil serine rich protein 1
CCSER2	GeneID:54462,Genbank:XM_011539870.2,HGNC:HGNC:29197	0.466406	Down	coiled-coil serine rich protein 2
CCT3	GeneID:7203,Genbank:NM_001008800.2,HGNC:HGNC:1616,MIM:600114	2.02237	Up	chaperonin containing TCP1 subunit 3
CD101	GeneID:9398,Genbank:XM_017002846.1,HGNC:HGNC:5949,MIM:604516	2.26263	Up	CD101 molecule
CD163L1	GeneID:283316,Genbank:XM_011520616.1,HGNC:HGNC:30375,HPRD:07301,MIM:606079	2.50345	Up	CD163 molecule like 1
CD177	GeneID:57126,Genbank:NM_020406.3,HGNC:HGNC:30072,MIM:162860	0.310669	Down	CD177 molecule
CD22	GeneID:933,Genbank:NM_001278417.1,HGNC:HGNC:1643,MIM:107266	0.105955	Down	CD22 molecule
CD247	GeneID:919,Genbank:NM_000734.3,HGNC:HGNC:1677,HPRD:01729,MIM:186780	23.6417	Up	CD247 molecule
CD68	GeneID:968,Genbank:NM_001251.2,HGNC:HGNC:1693,MIM:153634	3.14527	Up	CD68 molecule
CD7	GeneID:924,Genbank:XM_017025316.1,HGNC:HGNC:1695,HPRD:01732,MIM:186820	0.158453	Down	CD7 molecule
CD82	GeneID:3732,Genbank:NM_002231.3,HGNC:HGNC:6210,HPRD:09004,MIM:600623	2.92732	Up	CD82 molecule
CDC42EP1	GeneID:11135,Genbank:XM_006724109.1,HGNC:HGNC:17014,HPRD:07303,MIM:606084	0.430192	Down	CDC42 effector protein 1
CDC42EP2	GeneID:10435,Genbank:XM_017017094.1,HGNC:HGNC:16263,HPRD:09363,MIM:606132	0.406758	Down	CDC42 effector protein 2
CDCA2	GeneID:157313,Genbank:XM_011544417.2,HGNC:HGNC:14623,HPRD:13014	2.13334	Up	cell division cycle associated 2
CDH3	GeneID:1001,Genbank:XM_011522800.2,HGNC:HGNC:1762,HPRD:00227,MIM:114021	2.6679	Up	cadherin 3
CDH6	GeneID:1004,Genbank:NM_004932.3,HGNC:HGNC:1765,HPRD:04305,MIM:603007	2.23491	Up	cadherin 6
CDKN2A	GeneID:1029,Genbank:XM_011517679.1,HGNC:HGNC:1787,MIM:600160	2.17886	Up	cyclin-dependent kinase inhibitor 2A
CDKN2AIP	GeneID:55602,Genbank:NM_017632.3,HGNC:HGNC:24325,HPRD:16683,MIM:615914	0.288757	Down	CDKN2A interacting protein
CDKN2C	GeneID:1031,Genbank:NM_001262.2,HGNC:HGNC:1789,HPRD:04534,MIM:603369	2.50579	Up	cyclin-dependent kinase inhibitor 2C
CDX2	GeneID:1045,Genbank:XM_011534875.2,HGNC:HGNC:1806,MIM:600297	3.66361	Up	caudal type homeobox 2
CEACAM19	GeneID:56971,Genbank:NM_020219.3,HGNC:HGNC:31951,HPRD:16229,MIM:606691	0.441276	Down	carcinoembryonic antigen related cell adhesion molecule 19
CEBPA	GeneID:1050,Genbank:NM_004364.4,HGNC:HGNC:1833,MIM:116897	0.344638	Down	CCAAT/enhancer binding protein alpha
CEBPG	GeneID:1054,Genbank:NM_001806.3,HGNC:HGNC:1837,HPRD:00738,MIM:138972	0.140865	Down	CCAAT/enhancer binding protein gamma
CELF2	GeneID:10659,Genbank:XM_017015568.1,HGNC:HGNC:2550,MIM:602538	0.475973	Down	CUGBP, Elav-like family member 2
CENPW	GeneID:387103,Genbank:XM_017010845.1,HGNC:HGNC:21488,MIM:611264	2.1046	Up	centromere protein W
CEP131	GeneID:22994,Genbank:NM_001009811.3,HGNC:HGNC:29511,MIM:613479	2.14492	Up	centrosomal protein 131
CEP19	GeneID:84984,Genbank:XM_011513246.2,HGNC:HGNC:28209,MIM:615586	0.466835	Down	centrosomal protein 19
CES3	GeneID:23491,Genbank:NM_024922.5,HGNC:HGNC:1865,MIM:605279	0.32215	Down	carboxylesterase 3
CETN2	GeneID:1069,Genbank:NM_004344.1,HGNC:HGNC:1867,HPRD:02051,MIM:300006	2.54174	Up	centrin 2
CFAP206	GeneID:154313,Genbank:NM_001031743.2,HGNC:HGNC:21405,HPRD:12863	13.952	Up	cilia and flagella associated protein 206
CFAP45	GeneID:25790,Genbank:NM_012337.2,HGNC:HGNC:17229,MIM:605152	4.61898	Up	cilia and flagella associated protein 45
CFB	GeneID:629,Genbank:NM_001710.5,HGNC:HGNC:1037,MIM:138470	0.427455	Down	complement factor B
CFHR1	GeneID:3078,Genbank:XM_011509457.2,HGNC:HGNC:4888,MIM:134371	10.6567	Up	complement factor H related 1
CFI	GeneID:3426,Genbank:XM_017008165.1,HGNC:HGNC:5394,MIM:217030	3.89122	Up	complement factor I
CFL1	GeneID:1072,Genbank:NM_005507.2,HGNC:HGNC:1874,HPRD:03261,MIM:601442	2.41817	Up	cofilin 1
CGB8	GeneID:94115,Genbank:NM_033183.2,HGNC:HGNC:16453,HPRD:12311,MIM:608827	22.1043	Up	chorionic gonadotropin beta subunit 8
CGRRF1	GeneID:10668,Genbank:NM_006568.2,HGNC:HGNC:15528,HPRD:09366,MIM:606138	0.465593	Down	cell growth regulator with ring finger domain 1
CH17-360D5.1	GeneID:100996758,Genbank:XM_011539114.2	8.29807	Up	neuropeptide Y receptor type 4-like
CHAC1	GeneID:79094,Genbank:XM_017022563.1,HGNC:HGNC:28680,MIM:614587	0.0237912	Down	ChaC glutathione specific gamma-glutamylcyclotransferase 1
CHRNA9	GeneID:55584,Genbank:NM_017581.3,HGNC:HGNC:14079,MIM:605116	3.73785	Up	cholinergic receptor nicotinic alpha 9 subunit
CIART	GeneID:148523,Genbank:NM_144697.3,HGNC:HGNC:25200,HPRD:14081,MIM:615782	0.217827	Down	circadian associated repressor of transcription
CIT	GeneID:11113,Genbank:NM_007174.2,HGNC:HGNC:1985,MIM:605629	2.13765	Up	citron rho-interacting serine/threonine kinase
CKB	GeneID:1152,Genbank:NM_001823.4,HGNC:HGNC:1991,HPRD:00423,MIM:123280	2.05088	Up	creatine kinase B
CLDN1	GeneID:9076,Genbank:NM_021101.4,HGNC:HGNC:2032,HPRD:04760,MIM:603718	0.247718	Down	claudin 1
CLDN15	GeneID:24146,Genbank:NM_001185080.1,HGNC:HGNC:2036,HPRD:13065,MIM:615778	0.454155	Down	claudin 15
CLDND2	GeneID:125875,Genbank:XM_017026245.1,HGNC:HGNC:28511,HPRD:14574	3.38271	Up	claudin domain containing 2
CLEC2D	GeneID:29121,Genbank:NM_001004419.4,HGNC:HGNC:14351,HPRD:16134,MIM:605659	0.292856	Down	C-type lectin domain family 2 member D
CLGN	GeneID:1047,Genbank:NM_004362.2,HGNC:HGNC:2060,HPRD:03513,MIM:601858	0.217661	Down	calmegin
CLIC3	GeneID:9022,Genbank:NM_004669.2,HGNC:HGNC:2064,MIM:606533	7.6283	Up	chloride intracellular channel 3
CMTR2	GeneID:55783,Genbank:XM_017023444.1,HGNC:HGNC:25635,MIM:616190	0.412937	Down	cap methyltransferase 2
CNBD2	GeneID:140894,Genbank:XM_011528593.2,HGNC:HGNC:16145	2.43421	Up	cyclic nucleotide binding domain containing 2
CNN1	GeneID:1264,Genbank:NM_001308341.1,HGNC:HGNC:2155,MIM:600806	3.03195	Up	calponin 1
COL14A1	GeneID:7373,Genbank:XM_017013809.1,HGNC:HGNC:2191,HPRD:00379,MIM:120324	0.474883	Down	collagen type XIV alpha 1
COL15A1	GeneID:1306,Genbank:XM_011518214.2,HGNC:HGNC:2192,MIM:120325	0.253924	Down	collagen type XV alpha 1
COL21A1	GeneID:81578,Genbank:NM_001318752.1,HGNC:HGNC:17025,HPRD:09884,MIM:610002	0.0713628	Down	collagen type XXI alpha 1
COL25A1	GeneID:84570,Genbank:XM_017008735.1,HGNC:HGNC:18603,MIM:610004	0.394277	Down	collagen type XXV alpha 1
COL6A1	GeneID:1291,Genbank:NM_001848.2,HGNC:HGNC:2211,MIM:120220	2.85436	Up	collagen type VI alpha 1
COL6A3	GeneID:1293,Genbank:NM_057166.4,HGNC:HGNC:2213,MIM:120250	0.270519	Down	collagen type VI alpha 3
COL8A2	GeneID:1296,Genbank:NM_001294347.1,HGNC:HGNC:2216,HPRD:08347,MIM:120252	0.355572	Down	collagen type VIII alpha 2
COLGALT2	GeneID:23127,Genbank:NM_001303420.1,HGNC:HGNC:16790	0.303691	Down	collagen beta(1-O)galactosyltransferase 2
CORO2B	GeneID:10391,Genbank:NM_001324014.1,HGNC:HGNC:2256,MIM:605002	0.487005	Down	coronin 2B
CORO6	GeneID:84940,Genbank:NM_032854.3,HGNC:HGNC:21356	2.32652	Up	coronin 6
COX19	GeneID:90639,Genbank:NM_001031617.2,HGNC:HGNC:28074,MIM:610429	0.405232	Down	COX19 cytochrome c oxidase assembly factor
COX6B1	GeneID:1340,Genbank:NM_001863.4,HGNC:HGNC:2280,HPRD:00493,MIM:124089	2.44834	Up	cytochrome c oxidase subunit 6B1
CPEB1	GeneID:64506,Genbank:NM_030594.4,HGNC:HGNC:21744,MIM:607342	0.0760893	Down	cytoplasmic polyadenylation element binding protein 1
CPEB3	GeneID:22849,Genbank:XM_011539517.2,HGNC:HGNC:21746,HPRD:16745,MIM:610606	0.256799	Down	cytoplasmic polyadenylation element binding protein 3
CPEB4	GeneID:80315,Genbank:NM_030627.3,HGNC:HGNC:21747,MIM:610607	0.452229	Down	cytoplasmic polyadenylation element binding protein 4
CREB3L1	GeneID:90993,Genbank:NM_052854.3,HGNC:HGNC:18856,HPRD:16751,MIM:616215	2.03809	Up	cAMP responsive element binding protein 3-like 1
CREB5	GeneID:9586,Genbank:NM_182899.4,HGNC:HGNC:16844	0.301478	Down	cAMP responsive element binding protein 5
CREBBP	GeneID:1387,Genbank:NM_001079846.1,HGNC:HGNC:2348,MIM:600140	0.475868	Down	CREB binding protein
CREBRF	GeneID:153222,Genbank:XM_005265821.3,HGNC:HGNC:24050	0.446288	Down	CREB3 regulatory factor
CREG2	GeneID:200407,Genbank:NM_153836.3,HGNC:HGNC:14272,HPRD:16753	2.06262	Up	cellular repressor of E1A stimulated genes 2
CRELD2	GeneID:79174,Genbank:NM_001135101.2,HGNC:HGNC:28150,MIM:607171	2.47505	Up	cysteine rich with EGF like domains 2
CRISPLD1	GeneID:83690,Genbank:NM_031461.5,HGNC:HGNC:18206,HPRD:16756	2.22216	Up	cysteine rich secretory protein LCCL domain containing 1
CRISPLD2	GeneID:83716,Genbank:NM_031476.3,HGNC:HGNC:25248,HPRD:13186,MIM:612434	2.02917	Up	cysteine rich secretory protein LCCL domain containing 2
CRYAB	GeneID:1410,Genbank:NM_001289807.1,HGNC:HGNC:2389,HPRD:00428,MIM:123590	2.92565	Up	crystallin alpha B
CRYZ	GeneID:1429,Genbank:XM_017000368.1,HGNC:HGNC:2419,HPRD:00437,MIM:123691	2.36236	Up	crystallin zeta
CSDC2	GeneID:27254,Genbank:NM_014460.3,HGNC:HGNC:30359,HPRD:15140	2.93769	Up	cold shock domain containing C2
CSF1	GeneID:1435,Genbank:XM_017000369.1,HGNC:HGNC:2432,HPRD:00388,MIM:120420	0.417609	Down	colony stimulating factor 1
CSPG4	GeneID:1464,Genbank:NM_001897.4,HGNC:HGNC:2466,HPRD:03105,MIM:601172	2.02861	Up	chondroitin sulfate proteoglycan 4
CSPG5	GeneID:10675,Genbank:NM_001206942.1,HGNC:HGNC:2467,MIM:606775	4.39933	Up	chondroitin sulfate proteoglycan 5
CSRNP2	GeneID:81566,Genbank:NM_030809.2,HGNC:HGNC:16006,HPRD:12608	0.395472	Down	cysteine and serine rich nuclear protein 2
CSTA	GeneID:1475,Genbank:NM_005213.3,HGNC:HGNC:2481,HPRD:01697,MIM:184600	0.0628873	Down	cystatin A
CTAGE5	GeneID:4253,Genbank:XM_017021322.1,HGNC:HGNC:7057,HPRD:03680,MIM:602132	0.26635	Down	CTAGE family member 5
CTGF	GeneID:1490,Genbank:NM_001901.2,HGNC:HGNC:2500,HPRD:00412,MIM:121009	2.93223	Up	connective tissue growth factor
CTH	GeneID:1491,Genbank:NM_001902.5,HGNC:HGNC:2501,HPRD:09633,MIM:607657	0.0898065	Down	cystathionine gamma-lyase
CTHRC1	GeneID:115908,Genbank:NM_138455.3,HGNC:HGNC:18831,HPRD:16772,MIM:610635	2.39056	Up	collagen triple helix repeat containing 1
CTNND1	GeneID:1500,Genbank:NM_001085458.1,HGNC:HGNC:2515,MIM:601045	2.32709	Up	catenin delta 1
CTNS	GeneID:1497,Genbank:XM_006721463.2,HGNC:HGNC:2518,MIM:606272	0.485227	Down	cystinosin, lysosomal cystine transporter
CTSH	GeneID:1512,Genbank:NM_004390.4,HGNC:HGNC:2535,HPRD:00288,MIM:116820	2.65656	Up	cathepsin H
CTSK	GeneID:1513,Genbank:NM_000396.3,HGNC:HGNC:2536,HPRD:03064,MIM:601105	4.46444	Up	cathepsin K
CTSS	GeneID:1520,Genbank:NM_001199739.1,HGNC:HGNC:2545,MIM:116845	0.410106	Down	cathepsin S
CTSV	GeneID:1515,Genbank:NM_001201575.1,HGNC:HGNC:2538,MIM:603308	2.16407	Up	cathepsin V
CXCL10	GeneID:3627,Genbank:NM_001565.3,HGNC:HGNC:10637,MIM:147310	0.0819497	Down	C-X-C motif chemokine ligand 10
CXCL16	GeneID:58191,Genbank:NM_022059.3,HGNC:HGNC:16642,MIM:605398	0.454762	Down	C-X-C motif chemokine ligand 16
CXCL2	GeneID:2920,Genbank:NM_002089.3,HGNC:HGNC:4603,HPRD:00741,MIM:139110	0.0901776	Down	C-X-C motif chemokine ligand 2
CXCL3	GeneID:2921,Genbank:NM_002090.2,HGNC:HGNC:4604,MIM:139111	0.197328	Down	C-X-C motif chemokine ligand 3
CXCL8	GeneID:3576,Genbank:NM_000584.3,HGNC:HGNC:6025,HPRD:00909,MIM:146930	0.286572	Down	C-X-C motif chemokine ligand 8
CYB5R3	GeneID:1727,Genbank:NM_000398.6,HGNC:HGNC:2873,MIM:613213	2.71232	Up	cytochrome b5 reductase 3
CYP1A1	GeneID:1543,Genbank:NM_000499.4,HGNC:HGNC:2595,HPRD:00148,MIM:108330	0.109871	Down	cytochrome P450 family 1 subfamily A member 1
CYP1B1	GeneID:1545,Genbank:NM_000104.3,HGNC:HGNC:2597,MIM:601771	0.432766	Down	cytochrome P450 family 1 subfamily B member 1
CYP24A1	GeneID:1591,Genbank:XM_017027692.1,HGNC:HGNC:2602,MIM:126065	5.58481	Up	cytochrome P450 family 24 subfamily A member 1
CYP4F11	GeneID:57834,Genbank:NM_001128932.1,HGNC:HGNC:13265,MIM:611517	4.12921	Up	cytochrome P450 family 4 subfamily F member 11
CYP4V2	GeneID:285440,Genbank:NM_207352.3,HGNC:HGNC:23198,MIM:608614	0.378671	Down	cytochrome P450 family 4 subfamily V member 2
DAG1	GeneID:1605,Genbank:NM_001177643.2,HGNC:HGNC:2666,MIM:128239	2.04361	Up	dystroglycan 1
DAPK1	GeneID:1612,Genbank:NM_001288731.1,HGNC:HGNC:2674,MIM:600831	0.430481	Down	death associated protein kinase 1
DAPK3	GeneID:1613,Genbank:NM_001348.2,HGNC:HGNC:2676,HPRD:04478,MIM:603289	2.18554	Up	death-associated protein kinase 3
DBI	GeneID:1622,Genbank:NM_001282633.1,HGNC:HGNC:2690,MIM:125950	2.63351	Up	diazepam binding inhibitor (GABA receptor modulator, acyl-CoA binding protein)
DCAF10	GeneID:79269,Genbank:NM_001286810.1,HGNC:HGNC:23686	0.487792	Down	DDB1 and CUL4 associated factor 10
DCLK1	GeneID:9201,Genbank:NM_004734.4,HGNC:HGNC:2700,HPRD:09202,MIM:604742	0.457814	Down	doublecortin like kinase 1
DCTPP1	GeneID:79077,Genbank:NM_024096.1,HGNC:HGNC:28777,HPRD:18310,MIM:615840	2.03845	Up	dCTP pyrophosphatase 1
DDIT3	GeneID:1649,Genbank:NM_001195057.1,HGNC:HGNC:2726,MIM:126337	0.0722147	Down	DNA damage inducible transcript 3
DDIT4	GeneID:54541,Genbank:NM_019058.2,HGNC:HGNC:24944,HPRD:09662,MIM:607729	0.374171	Down	DNA damage inducible transcript 4
DDR2	GeneID:4921,Genbank:XM_006711344.3,HGNC:HGNC:2731,MIM:191311	0.0856702	Down	discoidin domain receptor tyrosine kinase 2
DDX54	GeneID:79039,Genbank:NM_024072.3,HGNC:HGNC:20084,MIM:611665	2.24282	Up	DEAD-box helicase 54
DDX58	GeneID:23586,Genbank:NM_014314.3,HGNC:HGNC:19102,HPRD:13131,MIM:609631	0.426682	Down	DEXD/H-box helicase 58
DDX60	GeneID:55601,Genbank:NM_017631.5,HGNC:HGNC:25942,MIM:613974	0.365238	Down	DEXD/H-box helicase 60
DENND2D	GeneID:79961,Genbank:NM_001271833.1,HGNC:HGNC:26192,HPRD:08655,MIM:615111	0.437751	Down	DENN domain containing 2D
DERL3	GeneID:91319,Genbank:XM_011530506.2,HGNC:HGNC:14236,HPRD:13139,MIM:610305	2.57881	Up	derlin 3
DES	GeneID:1674,Genbank:NM_001927.3,HGNC:HGNC:2770,MIM:125660	4.66552	Up	desmin
DGKI	GeneID:9162,Genbank:XM_017012780.1,HGNC:HGNC:2855,HPRD:07238,MIM:604072	3.7775	Up	diacylglycerol kinase iota
DHCR24	GeneID:1718,Genbank:NM_014762.3,HGNC:HGNC:2859,HPRD:05916,MIM:606418	2.51246	Up	24-dehydrocholesterol reductase
DHCR7	GeneID:1717,Genbank:NM_001163817.1,HGNC:HGNC:2860,MIM:602858	3.31576	Up	7-dehydrocholesterol reductase
DHRS2	GeneID:10202,Genbank:XM_005267249.1,HGNC:HGNC:18349,HPRD:07483,MIM:615194	0.208137	Down	dehydrogenase/reductase (SDR family) member 2
DHRS9	GeneID:10170,Genbank:NM_199204.1,HGNC:HGNC:16888,MIM:612131	Inf	Up	dehydrogenase/reductase (SDR family) member 9
DIO2	GeneID:1734,Genbank:NM_000793.5,HGNC:HGNC:2884,HPRD:09027,MIM:601413	3.07179	Up	deiodinase, iodothyronine, type II
DISP2	GeneID:85455,Genbank:XM_011522125.2,HGNC:HGNC:19712,HPRD:06327,MIM:607503	2.75014	Up	dispatched RND transporter family member 2
DIXDC1	GeneID:85458,Genbank:NM_001278542.1,HGNC:HGNC:23695,MIM:610493	2.40439	Up	DIX domain containing 1
DKK1	GeneID:22943,Genbank:NM_012242.2,HGNC:HGNC:2891,HPRD:05544,MIM:605189	2.14196	Up	dickkopf WNT signaling pathway inhibitor 1
DKK3	GeneID:27122,Genbank:NM_013253.4,HGNC:HGNC:2893,MIM:605416	2.12137	Up	dickkopf WNT signaling pathway inhibitor 3
DLG2	GeneID:1740,Genbank:XM_017017259.1,HGNC:HGNC:2901,MIM:603583	2.05983	Up	discs large MAGUK scaffold protein 2
DLGAP5	GeneID:9787,Genbank:NM_014750.4,HGNC:HGNC:16864	2.03616	Up	DLG associated protein 5
DLK2	GeneID:65989,Genbank:NM_001286655.1,HGNC:HGNC:21113	0.183999	Down	delta like non-canonical Notch ligand 2
DLX3	GeneID:1747,Genbank:NM_005220.2,HGNC:HGNC:2916,HPRD:02752,MIM:600525	4.26633	Up	distal-less homeobox 3
DMGDH	GeneID:29958,Genbank:NM_013391.3,HGNC:HGNC:24475,HPRD:05789,MIM:605849	0	Down	dimethylglycine dehydrogenase
DNA2	GeneID:1763,Genbank:XM_006717680.3,HGNC:HGNC:2939,MIM:601810	2.04301	Up	DNA replication helicase/nuclease 2
DNAH11	GeneID:8701,Genbank:NM_001277115.1,HGNC:HGNC:2942,MIM:603339	0.216488	Down	dynein axonemal heavy chain 11
DNAH3	GeneID:55567,Genbank:XM_017023432.1,HGNC:HGNC:2949,HPRD:04513,MIM:603334	0.177831	Down	dynein axonemal heavy chain 3
DNAH5	GeneID:1767,Genbank:XM_017009177.1,HGNC:HGNC:2950,HPRD:04514,MIM:603335	2.93174	Up	dynein axonemal heavy chain 5
DNAJB5	GeneID:25822,Genbank:XM_011517842.2,HGNC:HGNC:14887,MIM:611328	2.85897	Up	DnaJ heat shock protein family (Hsp40) member B5
DNAJB9	GeneID:4189,Genbank:NM_012328.2,HGNC:HGNC:6968,HPRD:07047,MIM:602634	0.318197	Down	DnaJ heat shock protein family (Hsp40) member B9
DNAJC16	GeneID:23341,Genbank:NM_015291.3,HGNC:HGNC:29157,HPRD:17202	0.411665	Down	DnaJ heat shock protein family (Hsp40) member C16
DNAJC22	GeneID:79962,Genbank:NM_001304944.1,HGNC:HGNC:25802	2.20711	Up	DnaJ heat shock protein family (Hsp40) member C22
DNM1	GeneID:1759,Genbank:NM_001005336.2,HGNC:HGNC:2972,MIM:602377	2.23343	Up	dynamin 1
DOCK10	GeneID:55619,Genbank:NM_014689.2,HGNC:HGNC:23479,MIM:611518	2.12421	Up	dedicator of cytokinesis 10
DOCK8	GeneID:81704,Genbank:XM_017015173.1,HGNC:HGNC:19191,MIM:611432	2.17207	Up	dedicator of cytokinesis 8
DOPEY2	GeneID:9980,Genbank:NM_001320714.1,HGNC:HGNC:1291,MIM:604803	0.423242	Down	dopey family member 2
DPF1	GeneID:8193,Genbank:NM_001135156.2,HGNC:HGNC:20225,MIM:601670	4.82569	Up	double PHD fingers 1
DPF3	GeneID:8110,Genbank:XM_017021670.1,HGNC:HGNC:17427,MIM:601672	30.1176	Up	double PHD fingers 3
DPP3	GeneID:10072,Genbank:NM_130443.3,HGNC:HGNC:3008,HPRD:06012,MIM:606818	2.50433	Up	dipeptidyl peptidase 3
DPY19L1	GeneID:23333,Genbank:NM_015283.1,HGNC:HGNC:22205,MIM:613892	2.3051	Up	dpy-19 like 1 (C. elegans)
DPYSL3	GeneID:1809,Genbank:NM_001197294.1,HGNC:HGNC:3015,MIM:601168	2.38538	Up	dihydropyrimidinase like 3
DUOX1	GeneID:53905,Genbank:NM_017434.4,HGNC:HGNC:3062,HPRD:08421,MIM:606758	0.235505	Down	dual oxidase 1
DUSP1	GeneID:1843,Genbank:NM_004417.3,HGNC:HGNC:3064,HPRD:02835,MIM:600714	0.427524	Down	dual specificity phosphatase 1
DUSP5	GeneID:1847,Genbank:NM_004419.3,HGNC:HGNC:3071,MIM:603069	0.296313	Down	dual specificity phosphatase 5
DUSP8	GeneID:1850,Genbank:XM_011519933.2,HGNC:HGNC:3074,MIM:602038	0.460402	Down	dual specificity phosphatase 8
DUSP9	GeneID:1852,Genbank:NM_001395.3,HGNC:HGNC:3076,HPRD:02136,MIM:300134	13.981	Up	dual specificity phosphatase 9
DYNC1I1	GeneID:1780,Genbank:NM_001278422.1,HGNC:HGNC:2963,HPRD:04798,MIM:603772	3.35458	Up	dynein cytoplasmic 1 intermediate chain 1
E2F5	GeneID:1875,Genbank:NM_001951.3,HGNC:HGNC:3119,MIM:600967	0.345925	Down	E2F transcription factor 5
EBP	GeneID:10682,Genbank:NM_006579.2,HGNC:HGNC:3133,HPRD:02192,MIM:300205	2.25417	Up	emopamil binding protein (sterol isomerase)
ECM1	GeneID:1893,Genbank:NM_004425.3,HGNC:HGNC:3153,MIM:602201	5.75049	Up	extracellular matrix protein 1
ECM2	GeneID:1842,Genbank:NM_001197296.1,HGNC:HGNC:3154,HPRD:09148,MIM:603479	0.126847	Down	extracellular matrix protein 2
EDA	GeneID:1896,Genbank:NM_001399.4,HGNC:HGNC:3157,MIM:300451	2.84906	Up	ectodysplasin A
EDN2	GeneID:1907,Genbank:XM_017000512.1,HGNC:HGNC:3177,MIM:131241	3.84206	Up	endothelin 2
EDNRA	GeneID:1909,Genbank:NM_001957.3,HGNC:HGNC:3179,HPRD:00571,MIM:131243	0.467031	Down	endothelin receptor type A
EEPD1	GeneID:80820,Genbank:XM_017012658.1,HGNC:HGNC:22223	3.04868	Up	endonuclease/exonuclease/phosphatase family domain containing 1
EFHD1	GeneID:80303,Genbank:NM_001243252.1,HGNC:HGNC:29556,HPRD:13265,MIM:611617	2.59175	Up	EF-hand domain family member D1
EGF	GeneID:1950,Genbank:XM_017007845.1,HGNC:HGNC:3229,MIM:131530	2.95357	Up	epidermal growth factor
EGFR	GeneID:1956,Genbank:NM_005228.3,HGNC:HGNC:3236,HPRD:00579,MIM:131550	0.362666	Down	epidermal growth factor receptor
EGLN3	GeneID:112399,Genbank:NM_022073.3,HGNC:HGNC:14661,HPRD:06972,MIM:606426	2.4353	Up	egl-9 family hypoxia inducible factor 3
EGR1	GeneID:1958,Genbank:NM_001964.2,HGNC:HGNC:3238,HPRD:00549,MIM:128990	0.221732	Down	early growth response 1
EHD3	GeneID:30845,Genbank:NM_014600.2,HGNC:HGNC:3244,HPRD:16170,MIM:605891	3.2787	Up	EH domain containing 3
EIF1	GeneID:10209,Genbank:NM_005801.3,HGNC:HGNC:3249,HPRD:15449	0.357992	Down	eukaryotic translation initiation factor 1
EIF1B	GeneID:10289,Genbank:NM_005875.2,HGNC:HGNC:30792,HPRD:17032	0.422462	Down	eukaryotic translation initiation factor 1B
EIF3G	GeneID:8666,Genbank:NM_003755.3,HGNC:HGNC:3274,MIM:603913	2.02741	Up	eukaryotic translation initiation factor 3 subunit G
EIF4EBP1	GeneID:1978,Genbank:NM_004095.3,HGNC:HGNC:3288,HPRD:03746,MIM:602223	0.319414	Down	eukaryotic translation initiation factor 4E binding protein 1
ELFN1	GeneID:392617,Genbank:XM_006715725.3,HGNC:HGNC:33154,MIM:614964	0.398312	Down	extracellular leucine-rich repeat and fibronectin type III domain containing 1
ELOVL6	GeneID:79071,Genbank:NM_024090.2,HGNC:HGNC:15829,HPRD:13269,MIM:611546	2.01492	Up	ELOVL fatty acid elongase 6
EML1	GeneID:2009,Genbank:XM_005267400.4,HGNC:HGNC:3330,HPRD:03613,MIM:602033	2.12887	Up	echinoderm microtubule associated protein like 1
EMP3	GeneID:2014,Genbank:NM_001425.2,HGNC:HGNC:3335,HPRD:18514,MIM:602335	2.21365	Up	epithelial membrane protein 3
EN1	GeneID:2019,Genbank:NM_001426.3,HGNC:HGNC:3342,MIM:131290	2.1245	Up	engrailed homeobox 1
ENC1	GeneID:8507,Genbank:NM_001256576.1,HGNC:HGNC:3345,HPRD:05529,MIM:605173	2.01406	Up	ectodermal-neural cortex 1
ENKUR	GeneID:219670,Genbank:NM_001270383.1,HGNC:HGNC:28388,HPRD:12583,MIM:611025	5.63712	Up	enkurin, TRPC channel interacting protein
EOMES	GeneID:8320,Genbank:NM_001278183.1,HGNC:HGNC:3372,HPRD:07054,MIM:604615	0.356415	Down	eomesodermin
EPB41L4B	GeneID:54566,Genbank:NM_019114.4,HGNC:HGNC:19818,MIM:610340	0.418664	Down	erythrocyte membrane protein band 4.1 like 4B
EPB41L5	GeneID:57669,Genbank:NM_020909.3,HGNC:HGNC:19819,MIM:611730	0.472256	Down	erythrocyte membrane protein band 4.1 like 5
EPCAM	GeneID:4072,Genbank:NM_002354.2,HGNC:HGNC:11529,MIM:185535	0.481629	Down	epithelial cell adhesion molecule
EPHB2	GeneID:2048,Genbank:XM_006710442.3,HGNC:HGNC:3393,HPRD:02997,MIM:600997	2.27679	Up	EPH receptor B2
EPPK1	GeneID:83481,Genbank:XM_017013890.1,HGNC:HGNC:15577,MIM:607553	2.2138	Up	epiplakin 1
ERBB4	GeneID:2066,Genbank:XM_005246377.2,HGNC:HGNC:3432,MIM:600543	0.436604	Down	erb-b2 receptor tyrosine kinase 4
ERCC6L	GeneID:54821,Genbank:NM_017669.2,HGNC:HGNC:20794,HPRD:10974,MIM:300687	3.57099	Up	ERCC excision repair 6 like, spindle assembly checkpoint helicase
EREG	GeneID:2069,Genbank:NM_001432.2,HGNC:HGNC:3443,HPRD:03638,MIM:602061	0.312617	Down	epiregulin
ERICH2	GeneID:285141,Genbank:XM_017003875.1,HGNC:HGNC:44395	0.114472	Down	glutamate rich 2
ERN1	GeneID:2081,Genbank:XM_017024347.1,HGNC:HGNC:3449,MIM:604033	0.263105	Down	endoplasmic reticulum to nucleus signaling 1
ERO1A	GeneID:30001,Genbank:NM_014584.2,HGNC:HGNC:13280,HPRD:13278,MIM:615435	2.20099	Up	endoplasmic reticulum oxidoreductase alpha
ESRP1	GeneID:54845,Genbank:XM_005250991.3,HGNC:HGNC:25966,MIM:612959	0	Down	epithelial splicing regulatory protein 1
ESYT3	GeneID:83850,Genbank:NM_031913.4,HGNC:HGNC:24295,MIM:616692	2.14722	Up	extended synaptotagmin protein 3
EVI2B	GeneID:2124,Genbank:XM_005257946.3,HGNC:HGNC:3500,MIM:158381	2.67706	Up	ecotropic viral integration site 2B
F2RL3	GeneID:9002,Genbank:NM_003950.2,HGNC:HGNC:3540,MIM:602779	0.141455	Down	F2R like thrombin/trypsin receptor 3
FABP3	GeneID:2170,Genbank:XM_011541007.2,HGNC:HGNC:3557,MIM:134651	0.299929	Down	fatty acid binding protein 3
FAM107A	GeneID:11170,Genbank:NM_001282714.1,HGNC:HGNC:30827,MIM:608295	0.396903	Down	family with sequence similarity 107 member A
FAM109A	GeneID:144717,Genbank:NM_001177997.1,HGNC:HGNC:26509,HPRD:08127,MIM:614239	2.35483	Up	family with sequence similarity 109 member A
FAM110B	GeneID:90362,Genbank:XM_005251324.2,HGNC:HGNC:28587,HPRD:14609,MIM:611394	0.44887	Down	family with sequence similarity 110 member B
FAM110C	GeneID:642273,Genbank:XM_017004691.1,HGNC:HGNC:33340,MIM:611395	0.396926	Down	family with sequence similarity 110 member C
FAM111B	GeneID:374393,Genbank:NM_198947.3,HGNC:HGNC:24200,HPRD:07096,MIM:615584	2.73799	Up	family with sequence similarity 111 member B
FAM117A	GeneID:81558,Genbank:NM_030802.3,HGNC:HGNC:24179,HPRD:17432	0.213059	Down	family with sequence similarity 117 member A
FAM127A	GeneID:8933,Genbank:NM_001078171.1,HGNC:HGNC:2569,MIM:300213	2.40354	Up	family with sequence similarity 127 member A
FAM129A	GeneID:116496,Genbank:NM_052966.3,HGNC:HGNC:16784,HPRD:10725	0.169713	Down	family with sequence similarity 129 member A
FAM132B	GeneID:151176,Genbank:NM_001291832.1,HGNC:HGNC:26727,MIM:615099	0.125596	Down	family with sequence similarity 132 member B
FAM135A	GeneID:57579,Genbank:NM_001105531.2,HGNC:HGNC:21084	0.391102	Down	family with sequence similarity 135 member A
FAM13B	GeneID:51306,Genbank:NM_001101801.2,HGNC:HGNC:1335,MIM:609371	0.410822	Down	family with sequence similarity 13 member B
FAM179B	GeneID:23116,Genbank:NM_001308120.1,HGNC:HGNC:19959	0.456655	Down	family with sequence similarity 179 member B
FAM198B	GeneID:51313,Genbank:NM_001128424.1,HGNC:HGNC:25312	4.32885	Up	family with sequence similarity 198 member B
FAM19A2	GeneID:338811,Genbank:NM_178539.4,HGNC:HGNC:21589,HPRD:16876	0.307225	Down	family with sequence similarity 19 member A2, C-C motif chemokine like
FAM212A	GeneID:389119,Genbank:XM_017006372.1,HGNC:HGNC:32480,HPRD:14210	8.55434	Up	family with sequence similarity 212 member A
FAM212B	GeneID:55924,Genbank:NM_198926.2,HGNC:HGNC:28045,HPRD:14246	0.30139	Down	family with sequence similarity 212 member B
FAM222A	GeneID:84915,Genbank:NM_032829.2,HGNC:HGNC:25915	4.5828	Up	family with sequence similarity 222 member A
FAM46B	GeneID:115572,Genbank:NM_052943.3,HGNC:HGNC:28273	3.25115	Up	family with sequence similarity 46 member B
FAM53A	GeneID:152877,Genbank:XM_011513404.2,HGNC:HGNC:31860,HPRD:12900	0.355898	Down	family with sequence similarity 53 member A
FAM57B	GeneID:83723,Genbank:NM_031478.5,HGNC:HGNC:25295,MIM:615175	0.223645	Down	family with sequence similarity 57 member B
FAM64A	GeneID:54478,Genbank:XM_011523944.2,HGNC:HGNC:25483	2.24189	Up	family with sequence similarity 64 member A
FAM78A	GeneID:286336,Genbank:XM_011518568.2,HGNC:HGNC:25465	0.427159	Down	family with sequence similarity 78 member A
FAM81A	GeneID:145773,Genbank:XM_011521248.2,HGNC:HGNC:28379	2.46636	Up	family with sequence similarity 81 member A
FAM84B	GeneID:157638,Genbank:NM_174911.4,HGNC:HGNC:24166,HPRD:11403,MIM:609483	0.25439	Down	family with sequence similarity 84 member B
FANK1	GeneID:92565,Genbank:NM_145235.3,HGNC:HGNC:23527,MIM:611640	3.32331	Up	fibronectin type III and ankyrin repeat domains 1
FAP	GeneID:2191,Genbank:NM_001291807.1,HGNC:HGNC:3590,HPRD:02674,MIM:600403	2.04518	Up	fibroblast activation protein alpha
FAXDC2	GeneID:10826,Genbank:XM_017008965.1,HGNC:HGNC:1334	2.66336	Up	fatty acid hydroxylase domain containing 2
FBXL2	GeneID:25827,Genbank:XM_005265014.2,HGNC:HGNC:13598,MIM:605652	2.05594	Up	F-box and leucine-rich repeat protein 2
FBXL8	GeneID:55336,Genbank:NM_018378.2,HGNC:HGNC:17875,HPRD:16430,MIM:609077	2.3226	Up	F-box and leucine-rich repeat protein 8
FBXO16	GeneID:157574,Genbank:NM_001258211.1,HGNC:HGNC:13618,HPRD:16347,MIM:608519	5.50302	Up	F-box protein 16
FBXO27	GeneID:126433,Genbank:XM_017026290.1,HGNC:HGNC:18753,HPRD:16440,MIM:609099	0.361859	Down	F-box protein 27
FBXO36	GeneID:130888,Genbank:NM_174899.4,HGNC:HGNC:27020,MIM:609105	2.39975	Up	F-box protein 36
FBXO42	GeneID:54455,Genbank:NM_018994.2,HGNC:HGNC:29249,MIM:609109	0.466207	Down	F-box protein 42
FBXO43	GeneID:286151,Genbank:NM_001029860.3,HGNC:HGNC:28521,MIM:609110	0.497653	Down	F-box protein 43
FBXO48	GeneID:554251,Genbank:XM_017004437.1,HGNC:HGNC:33857,HPRD:18694	0.425858	Down	F-box protein 48
FCGR2A	GeneID:2212,Genbank:NM_001136219.1,HGNC:HGNC:3616,MIM:146790	12.529	Up	Fc fragment of IgG receptor IIa
FCRLA	GeneID:84824,Genbank:NM_001184866.1,HGNC:HGNC:18504,MIM:606891	0.0930192	Down	Fc receptor like A
FDFT1	GeneID:2222,Genbank:NM_001287742.1,HGNC:HGNC:3629,MIM:184420	3.49575	Up	farnesyl-diphosphate farnesyltransferase 1
FDXACB1	GeneID:91893,Genbank:NM_138378.2,HGNC:HGNC:25110	2.00871	Up	ferredoxin-fold anticodon binding domain containing 1
FGF1	GeneID:2246,Genbank:NM_001144935.1,HGNC:HGNC:3665,HPRD:00567,MIM:131220	4.69944	Up	fibroblast growth factor 1
FGF2	GeneID:2247,Genbank:NM_002006.4,HGNC:HGNC:3676,MIM:134920	0.351385	Down	fibroblast growth factor 2
FGF21	GeneID:26291,Genbank:NM_019113.3,HGNC:HGNC:3678,HPRD:09447,MIM:609436	0	Down	fibroblast growth factor 21
FGF22	GeneID:27006,Genbank:NM_001300812.1,HGNC:HGNC:3679,HPRD:05784,MIM:605831	Inf	Up	fibroblast growth factor 22
FGFBP1	GeneID:9982,Genbank:NM_005130.4,HGNC:HGNC:19695,HPRD:06371,MIM:607737	Inf	Up	fibroblast growth factor binding protein 1
FGFR3	GeneID:2261,Genbank:XM_006713868.1,HGNC:HGNC:3690,HPRD:00624,MIM:134934	2.16005	Up	fibroblast growth factor receptor 3
FGFR4	GeneID:2264,Genbank:NM_213647.2,HGNC:HGNC:3691,MIM:134935	2.69066	Up	fibroblast growth factor receptor 4
FHOD1	GeneID:29109,Genbank:NM_013241.2,HGNC:HGNC:17905,MIM:606881	2.55152	Up	formin homology 2 domain containing 1
FKBP1B	GeneID:2281,Genbank:XM_017003594.1,HGNC:HGNC:3712,HPRD:02795,MIM:600620	3.31482	Up	FK506 binding protein 1B
FLCN	GeneID:201163,Genbank:XM_011523719.2,HGNC:HGNC:27310,HPRD:06278,MIM:607273	0.411	Down	folliculin
FLG	GeneID:2312,Genbank:NM_002016.1,HGNC:HGNC:3748,HPRD:15920,MIM:135940	0.495883	Down	filaggrin
FLRT1	GeneID:23769,Genbank:XM_005273861.1,HGNC:HGNC:3760,HPRD:05311,MIM:604806	0.0449033	Down	fibronectin leucine rich transmembrane protein 1
FLRT2	GeneID:23768,Genbank:XM_005267490.3,HGNC:HGNC:3761,HPRD:05312,MIM:604807	0.495865	Down	fibronectin leucine rich transmembrane protein 2
FOLR1	GeneID:2348,Genbank:NM_016724.2,HGNC:HGNC:3791,HPRD:00638,MIM:136430	0.359447	Down	folate receptor 1 (adult)
FOXF1	GeneID:2294,Genbank:NM_001451.2,HGNC:HGNC:3809,MIM:601089	0.466873	Down	forkhead box F1
FOXL1	GeneID:2300,Genbank:NM_005250.2,HGNC:HGNC:3817,HPRD:07219,MIM:603252	2.15752	Up	forkhead box L1
FPR1	GeneID:2357,Genbank:NM_001193306.1,HGNC:HGNC:3826,MIM:136537	25.7584	Up	formyl peptide receptor 1
FRK	GeneID:2444,Genbank:XM_011535656.2,HGNC:HGNC:3955,HPRD:05954,MIM:606573	2.80439	Up	fyn related Src family tyrosine kinase
FRMD4B	GeneID:23150,Genbank:NM_015123.2,HGNC:HGNC:24886	3.15635	Up	FERM domain containing 4B
FRRS1	GeneID:391059,Genbank:XM_005270861.3,HGNC:HGNC:27622,MIM:611578	2.51885	Up	ferric chelate reductase 1
FSCN1	GeneID:6624,Genbank:NM_003088.3,HGNC:HGNC:11148,HPRD:04068,MIM:602689	4.1464	Up	fascin actin-bundling protein 1
FST	GeneID:10468,Genbank:XM_017008954.1,HGNC:HGNC:3971,HPRD:00641,MIM:136470	0.449204	Down	follistatin
FSTL4	GeneID:23105,Genbank:XM_011543283.1,HGNC:HGNC:21389,HPRD:17022	4.49875	Up	follistatin like 4
FTH1	GeneID:2495,Genbank:NM_002032.2,HGNC:HGNC:3976,MIM:134770	0.49848	Down	ferritin heavy chain 1
FUCA1	GeneID:2517,Genbank:NM_000147.4,HGNC:HGNC:4006,MIM:612280	2.34808	Up	fucosidase, alpha-L- 1, tissue
FUT1	GeneID:2523,Genbank:NM_000148.3,HGNC:HGNC:4012,HPRD:07186,MIM:211100	0.0602405	Down	fucosyltransferase 1 (H blood group)
FUT8	GeneID:2530,Genbank:NM_178155.2,HGNC:HGNC:4019,HPRD:03994,MIM:602589	2.2937	Up	fucosyltransferase 8
FYN	GeneID:2534,Genbank:NM_002037.5,HGNC:HGNC:4037,HPRD:00655,MIM:137025	0.396682	Down	FYN proto-oncogene, Src family tyrosine kinase
G0S2	GeneID:50486,Genbank:NM_015714.3,HGNC:HGNC:30229,HPRD:09968,MIM:614447	0.148871	Down	G0/G1 switch 2
GAB3	GeneID:139716,Genbank:NM_080612.3,HGNC:HGNC:17515,MIM:300482	0.355161	Down	GRB2 associated binding protein 3
GABPB2	GeneID:126626,Genbank:XM_017000247.1,HGNC:HGNC:28441	0.445412	Down	GA binding protein transcription factor beta subunit 2
GABRB3	GeneID:2562,Genbank:NM_021912.4,HGNC:HGNC:4083,MIM:137192	Inf	Up	gamma-aminobutyric acid type A receptor beta3 subunit
GABRG1	GeneID:2565,Genbank:NM_173536.3,HGNC:HGNC:4086,HPRD:15923,MIM:137166	0.0894752	Down	gamma-aminobutyric acid type A receptor gamma1 subunit
GABRQ	GeneID:55879,Genbank:XM_011531184.2,HGNC:HGNC:14454,MIM:300349	3.2293	Up	gamma-aminobutyric acid type A receptor theta subunit
GADD45A	GeneID:1647,Genbank:NM_001924.3,HGNC:HGNC:4095,HPRD:00528,MIM:126335	0.278528	Down	growth arrest and DNA damage inducible alpha
GALK1	GeneID:2584,Genbank:NM_000154.1,HGNC:HGNC:4118,HPRD:05057,MIM:604313	2.33747	Up	galactokinase 1
GALNT11	GeneID:63917,Genbank:NM_022087.3,HGNC:HGNC:19875,MIM:615130	2.24532	Up	polypeptide N-acetylgalactosaminyltransferase 11
GALNT12	GeneID:79695,Genbank:NM_024642.4,HGNC:HGNC:19877,MIM:610290	4.12346	Up	polypeptide N-acetylgalactosaminyltransferase 12
GALNT13	GeneID:114805,Genbank:NM_052917.3,HGNC:HGNC:23242,MIM:608369	0.374731	Down	polypeptide N-acetylgalactosaminyltransferase 13
GALNT2	GeneID:2590,Genbank:NM_001291866.1,HGNC:HGNC:4124,HPRD:03782,MIM:602274	3.09516	Up	polypeptide N-acetylgalactosaminyltransferase 2
GALNT6	GeneID:11226,Genbank:XM_005268607.1,HGNC:HGNC:4128,MIM:605148	4.35539	Up	polypeptide N-acetylgalactosaminyltransferase 6
GARS	GeneID:2617,Genbank:NM_001316772.1,HGNC:HGNC:4162,MIM:600287	0.354926	Down	glycyl-tRNA synthetase
GAS2L1	GeneID:10634,Genbank:XM_011529824.1,HGNC:HGNC:16955,MIM:602128	2.05405	Up	growth arrest specific 2 like 1
GATM	GeneID:2628,Genbank:NM_001321015.1,HGNC:HGNC:4175,MIM:602360	2.20003	Up	glycine amidinotransferase
GATSL2	GeneID:729438,Genbank:XM_017012574.1,HGNC:HGNC:37073	2.31531	Up	GATS protein-like 2
GBP1	GeneID:2633,Genbank:NM_002053.2,HGNC:HGNC:4182,MIM:600411	2.84972	Up	guanylate binding protein 1
GBP2	GeneID:2634,Genbank:NM_004120.4,HGNC:HGNC:4183,MIM:600412	5.70336	Up	guanylate binding protein 2
GCNT1	GeneID:2650,Genbank:NM_001097634.1,HGNC:HGNC:4203,HPRD:02669,MIM:600391	2.21776	Up	glucosaminyl (N-acetyl) transferase 1, core 2
GCNT2	GeneID:2651,Genbank:XM_005248999.2,HGNC:HGNC:4204,HPRD:02695,MIM:600429	2.51781	Up	glucosaminyl (N-acetyl) transferase 2, I-branching enzyme (I blood group)
GCNT3	GeneID:9245,Genbank:NM_004751.2,HGNC:HGNC:4205,HPRD:06018,MIM:606836	Inf	Up	glucosaminyl (N-acetyl) transferase 3, mucin type
GDAP1L1	GeneID:78997,Genbank:NM_001256738.1,HGNC:HGNC:4213,HPRD:17033	0	Down	ganglioside induced differentiation associated protein 1-like 1
GDF15	GeneID:9518,Genbank:NM_004864.2,HGNC:HGNC:30142,MIM:605312	0.0712201	Down	growth differentiation factor 15
GDPD1	GeneID:284161,Genbank:NM_182569.3,HGNC:HGNC:20883,MIM:616317	0.450772	Down	glycerophosphodiester phosphodiesterase domain containing 1
GDPD5	GeneID:81544,Genbank:XM_011545276.2,HGNC:HGNC:28804,MIM:609632	2.1292	Up	glycerophosphodiester phosphodiesterase domain containing 5
GFPT1	GeneID:2673,Genbank:NM_002056.3,HGNC:HGNC:4241,MIM:138292	0.345802	Down	glutamine--fructose-6-phosphate transaminase 1
GIP	GeneID:2695,Genbank:NM_004123.2,HGNC:HGNC:4270,HPRD:15925,MIM:137240	9.49861	Up	gastric inhibitory polypeptide
GJA1	GeneID:2697,Genbank:NM_000165.4,HGNC:HGNC:4274,HPRD:00414,MIM:121014	2.25979	Up	gap junction protein alpha 1
GK	GeneID:2710,Genbank:XM_006724486.3,HGNC:HGNC:4289,HPRD:08363,MIM:300474	0.462065	Down	glycerol kinase
GKAP1	GeneID:80318,Genbank:NM_001135953.1,HGNC:HGNC:17496,HPRD:17042,MIM:611356	0.32321	Down	G kinase anchoring protein 1
GLI1	GeneID:2735,Genbank:NM_001160045.1,HGNC:HGNC:4317,HPRD:01311,MIM:165220	0.343893	Down	GLI family zinc finger 1
GLIPR1	GeneID:11010,Genbank:NM_006851.2,HGNC:HGNC:17001,MIM:602692	3.39696	Up	GLI pathogenesis related 1
GLIS2	GeneID:84662,Genbank:NM_001318918.1,HGNC:HGNC:29450,MIM:608539	0.486665	Down	GLIS family zinc finger 2
GLRB	GeneID:2743,Genbank:NM_000824.4,HGNC:HGNC:4329,HPRD:11751,MIM:138492	0.473909	Down	glycine receptor beta
GLRX2	GeneID:51022,Genbank:NM_016066.4,HGNC:HGNC:16065,HPRD:12112,MIM:606820	0.491682	Down	glutaredoxin 2
GM2A	GeneID:2760,Genbank:NM_000405.4,HGNC:HGNC:4367,MIM:613109	3.65036	Up	GM2 ganglioside activator
GNAI2	GeneID:2771,Genbank:NM_001282619.1,HGNC:HGNC:4385,MIM:139360	2.4222	Up	G protein subunit alpha i2
GNG2	GeneID:54331,Genbank:XM_006720173.2,HGNC:HGNC:4404,HPRD:16234,MIM:606981	3.01697	Up	G protein subunit gamma 2
GOLIM4	GeneID:27333,Genbank:NM_001308155.1,HGNC:HGNC:15448,HPRD:08429,MIM:606805	2.49698	Up	golgi integral membrane protein 4
GOT1	GeneID:2805,Genbank:NM_002079.2,HGNC:HGNC:4432,HPRD:00687,MIM:138180	0.386005	Down	glutamic-oxaloacetic transaminase 1
GPCPD1	GeneID:56261,Genbank:NM_019593.3,HGNC:HGNC:26957,HPRD:10025,MIM:614124	0.470653	Down	glycerophosphocholine phosphodiesterase 1
GPLD1	GeneID:2822,Genbank:XM_017010753.1,HGNC:HGNC:4459,HPRD:03946,MIM:602515	2.54742	Up	glycosylphosphatidylinositol specific phospholipase D1
GPNMB	GeneID:10457,Genbank:XM_017011677.1,HGNC:HGNC:4462,HPRD:05081,MIM:604368	0.15555	Down	glycoprotein nmb
GPR1	GeneID:2825,Genbank:NM_001098199.1,HGNC:HGNC:4463,HPRD:02585,MIM:600239	0.458155	Down	G protein-coupled receptor 1
GPR137C	GeneID:283554,Genbank:NM_001099652.1,HGNC:HGNC:25445	2.34733	Up	G protein-coupled receptor 137C
GPR146	GeneID:115330,Genbank:NM_001303473.1,HGNC:HGNC:21718,HPRD:17064	0.306623	Down	G protein-coupled receptor 146
GPR183	GeneID:1880,Genbank:XM_017020405.1,HGNC:HGNC:3128,HPRD:12040,MIM:605741	10.2217	Up	G protein-coupled receptor 183
GPR20	GeneID:2843,Genbank:NM_005293.2,HGNC:HGNC:4475,MIM:601908	Inf	Up	G protein-coupled receptor 20
GPR3	GeneID:2827,Genbank:NM_005281.3,HGNC:HGNC:4484,HPRD:02587,MIM:600241	2.2641	Up	G protein-coupled receptor 3
GPR39	GeneID:2863,Genbank:XM_011511021.2,HGNC:HGNC:4496,HPRD:04198,MIM:602886	2.60126	Up	G protein-coupled receptor 39
GPR85	GeneID:54329,Genbank:NM_018970.6,HGNC:HGNC:4536,MIM:605188	5.60678	Up	G protein-coupled receptor 85
GPRC5A	GeneID:9052,Genbank:NM_003979.3,HGNC:HGNC:9836,HPRD:16037,MIM:604138	2.12753	Up	G protein-coupled receptor class C group 5 member A
GPRIN1	GeneID:114787,Genbank:NM_052899.2,HGNC:HGNC:24835,MIM:611239	2.51098	Up	G protein regulated inducer of neurite outgrowth 1
GPRIN3	GeneID:285513,Genbank:XM_017008044.1,HGNC:HGNC:27733,MIM:611241	2.11081	Up	GPRIN family member 3
GPT2	GeneID:84706,Genbank:NM_133443.3,HGNC:HGNC:18062,HPRD:06307,MIM:138210	0.164652	Down	glutamic pyruvate transaminase (alanine aminotransferase) 2
GRAMD3	GeneID:65983,Genbank:NM_001146319.1,HGNC:HGNC:24911	3.00311	Up	GRAM domain containing 3
GRB10	GeneID:2887,Genbank:NM_001001555.2,HGNC:HGNC:4564,MIM:601523	0.469571	Down	growth factor receptor bound protein 10
GRPEL2	GeneID:134266,Genbank:NM_152407.3,HGNC:HGNC:21060,HPRD:17079	0.48212	Down	GrpE like 2, mitochondrial
GRPR	GeneID:2925,Genbank:NM_005314.2,HGNC:HGNC:4609,HPRD:02376,MIM:305670	0.331056	Down	gastrin releasing peptide receptor
GRTP1	GeneID:79774,Genbank:NM_001286733.1,HGNC:HGNC:20310	0.395323	Down	growth hormone regulated TBC protein 1
GSTA4	GeneID:2941,Genbank:NM_001512.3,HGNC:HGNC:4629,HPRD:06899,MIM:605450	2.83601	Up	glutathione S-transferase alpha 4
GSTM1	GeneID:2944,Genbank:NM_000561.3,HGNC:HGNC:4632,HPRD:00707,MIM:138350	2.2989	Up	glutathione S-transferase mu 1
GSTM4	GeneID:2948,Genbank:NM_147148.2,HGNC:HGNC:4636,HPRD:00706,MIM:138333	2.44841	Up	glutathione S-transferase mu 4
GTF2IRD1	GeneID:9569,Genbank:NM_001199207.1,HGNC:HGNC:4661,HPRD:08379,MIM:604318	0.499764	Down	GTF2I repeat domain containing 1
GTPBP10	GeneID:85865,Genbank:NM_033107.3,HGNC:HGNC:25106,MIM:610920	0.410002	Down	GTP binding protein 10
GTPBP2	GeneID:54676,Genbank:NM_019096.4,HGNC:HGNC:4670,HPRD:08465,MIM:607434	0.292952	Down	GTP binding protein 2
GTSE1	GeneID:51512,Genbank:XM_017028816.1,HGNC:HGNC:13698,MIM:607477	2.24904	Up	G2 and S-phase expressed 1
GUCY1A2	GeneID:2977,Genbank:NM_000855.2,HGNC:HGNC:4684,HPRD:03146,MIM:601244	0.444986	Down	guanylate cyclase 1, soluble, alpha 2
GXYLT2	GeneID:727936,Genbank:XM_011534068.1,HGNC:HGNC:33383,MIM:613322	2.83994	Up	glucoside xylosyltransferase 2
H1F0	GeneID:3005,Genbank:NM_005318.3,HGNC:HGNC:4714,HPRD:00819,MIM:142708	0.135741	Down	H1 histone family member 0
HACD4	GeneID:401494,Genbank:XM_017014713.1,HGNC:HGNC:20920,MIM:615941	3.62473	Up	3-hydroxyacyl-CoA dehydratase 4
HAP1	GeneID:9001,Genbank:NM_001079871.1,HGNC:HGNC:4812,MIM:600947	0.187312	Down	huntingtin-associated protein 1
HAPLN3	GeneID:145864,Genbank:NM_178232.3,HGNC:HGNC:21446,HPRD:13629	2.18335	Up	hyaluronan and proteoglycan link protein 3
HARBI1	GeneID:283254,Genbank:XM_017017606.1,HGNC:HGNC:26522,HPRD:08728,MIM:615086	0.405213	Down	harbinger transposase derived 1
HARS	GeneID:3035,Genbank:NM_001289094.1,HGNC:HGNC:4816,HPRD:00827,MIM:142810	2.05583	Up	histidyl-tRNA synthetase
HAS2	GeneID:3037,Genbank:NM_005328.2,HGNC:HGNC:4819,HPRD:07045,MIM:601636	2.2303	Up	hyaluronan synthase 2
HAX1	GeneID:10456,Genbank:NM_006118.3,HGNC:HGNC:16915,HPRD:12075,MIM:605998	0.474473	Down	HCLS1 associated protein X-1
HCK	GeneID:3055,Genbank:NM_001172132.1,HGNC:HGNC:4840,HPRD:00796,MIM:142370	0.275521	Down	HCK proto-oncogene, Src family tyrosine kinase
HDAC5	GeneID:10014,Genbank:NM_005474.4,HGNC:HGNC:14068,MIM:605315	2.58213	Up	histone deacetylase 5
HERC3	GeneID:8916,Genbank:XM_005263330.3,HGNC:HGNC:4876,HPRD:16093,MIM:605200	2.73327	Up	HECT and RLD domain containing E3 ubiquitin protein ligase 3
HERC5	GeneID:51191,Genbank:XM_011532022.2,HGNC:HGNC:24368,MIM:608242	0.438881	Down	HECT and RLD domain containing E3 ubiquitin protein ligase 5
HERC6	GeneID:55008,Genbank:XM_011532053.2,HGNC:HGNC:26072,MIM:609249	0.475158	Down	HECT and RLD domain containing E3 ubiquitin protein ligase family member 6
HERPUD1	GeneID:9709,Genbank:NM_014685.3,HGNC:HGNC:13744,MIM:608070	0.34337	Down	homocysteine inducible ER protein with ubiquitin like domain 1
HES6	GeneID:55502,Genbank:NM_001142853.2,HGNC:HGNC:18254,MIM:610331	0.414691	Down	hes family bHLH transcription factor 6
HES7	GeneID:84667,Genbank:XM_017025232.1,HGNC:HGNC:15977,MIM:608059	0.370487	Down	hes family bHLH transcription factor 7
HFE	GeneID:3077,Genbank:NM_000410.3,HGNC:HGNC:4886,MIM:613609	2.02375	Up	hemochromatosis
HHIP	GeneID:64399,Genbank:NM_022475.2,HGNC:HGNC:14866,HPRD:06937,MIM:606178	2.09109	Up	hedgehog interacting protein
HID1	GeneID:283987,Genbank:XM_005257226.1,HGNC:HGNC:15736,HPRD:05766,MIM:605752	0.148531	Down	HID1 domain containing
HINT3	GeneID:135114,Genbank:NM_138571.4,HGNC:HGNC:18468,MIM:609998	0.48136	Down	histidine triad nucleotide binding protein 3
HIST1H2BC	GeneID:8347,Genbank:NM_003526.2,HGNC:HGNC:4757,HPRD:13656,MIM:602847	4.3257	Up	histone cluster 1, H2bc
HIST1H2BH	GeneID:8345,Genbank:NM_003524.2,HGNC:HGNC:4755,HPRD:11902,MIM:602806	3.07141	Up	histone cluster 1, H2bh
HIST2H2BE	GeneID:8349,Genbank:NM_003528.2,HGNC:HGNC:4760,HPRD:03494,MIM:601831	2.28232	Up	histone cluster 2, H2be
HLA-DMA	GeneID:3108,Genbank:NM_006120.3,HGNC:HGNC:4934,HPRD:00830,MIM:142855	2.0583	Up	major histocompatibility complex, class II, DM alpha
HLA-F	GeneID:3134,Genbank:NM_001098479.1,HGNC:HGNC:4963,MIM:143110	0.404965	Down	major histocompatibility complex, class I, F
HMG20B	GeneID:10362,Genbank:XM_017026144.1,HGNC:HGNC:5002,MIM:605535	2.32547	Up	high mobility group 20B
HMGCS1	GeneID:3157,Genbank:NM_001324223.1,HGNC:HGNC:5007,MIM:142940	2.82448	Up	3-hydroxy-3-methylglutaryl-CoA synthase 1
HNF4G	GeneID:3174,Genbank:XM_017013373.1,HGNC:HGNC:5026,MIM:605966	0.374141	Down	hepatocyte nuclear factor 4 gamma
HNRNPA1	GeneID:3178,Genbank:NM_031157.3,HGNC:HGNC:5031,HPRD:01242,MIM:164017	2.20674	Up	heterogeneous nuclear ribonucleoprotein A1
HOXA1	GeneID:3198,Genbank:NM_153620.2,HGNC:HGNC:5099,MIM:142955	3.39006	Up	homeobox A1
HOXA4	GeneID:3201,Genbank:NM_002141.4,HGNC:HGNC:5105,MIM:142953	2.51867	Up	homeobox A4
HOXB13	GeneID:10481,Genbank:NM_006361.5,HGNC:HGNC:5112,MIM:604607	4.13934	Up	homeobox B13
HOXB4	GeneID:3214,Genbank:NM_024015.4,HGNC:HGNC:5115,HPRD:07032,MIM:142965	3.48737	Up	homeobox B4
HOXB8	GeneID:3218,Genbank:XM_017024564.1,HGNC:HGNC:5119,HPRD:00851,MIM:142963	0.399909	Down	homeobox B8
HOXB9	GeneID:3219,Genbank:NM_024017.4,HGNC:HGNC:5120,HPRD:00852,MIM:142964	0.306456	Down	homeobox B9
HOXD11	GeneID:3237,Genbank:NM_021192.2,HGNC:HGNC:5134,HPRD:00869,MIM:142986	0.11906	Down	homeobox D11
HPDL	GeneID:84842,Genbank:NM_032756.2,HGNC:HGNC:28242,HPRD:17509	2.43487	Up	4-hydroxyphenylpyruvate dioxygenase like
HRCT1	GeneID:646962,Genbank:NM_001039792.1,HGNC:HGNC:33872	4.00456	Up	histidine rich carboxyl terminus 1
HRK	GeneID:8739,Genbank:XM_017020146.1,HGNC:HGNC:5185,HPRD:04581,MIM:603447	0.162002	Down	harakiri, BCL2 interacting protein
HSBP1L1	GeneID:440498,Genbank:NM_001136180.1,HGNC:HGNC:37243	0.442019	Down	heat shock factor binding protein 1-like 1
HSD17B14	GeneID:51171,Genbank:XM_005258969.3,HGNC:HGNC:23238,HPRD:16801,MIM:612832	0.139305	Down	hydroxysteroid (17-beta) dehydrogenase 14
HSD17B7	GeneID:51478,Genbank:NM_016371.3,HGNC:HGNC:5215,MIM:606756	2.08625	Up	hydroxysteroid (17-beta) dehydrogenase 7
HSP90AA1	GeneID:3320,Genbank:NM_001017963.2,HGNC:HGNC:5253,MIM:140571	2.92546	Up	heat shock protein 90kDa alpha family class A member 1
HSP90AB1	GeneID:3326,Genbank:NM_001271970.1,HGNC:HGNC:5258,MIM:140572	2.0831	Up	heat shock protein 90kDa alpha family class B member 1
HSPA13	GeneID:6782,Genbank:NM_006948.4,HGNC:HGNC:11375,MIM:601100	0.493578	Down	heat shock protein family A (Hsp70) member 13
HSPA1A	GeneID:3303,Genbank:NM_005345.5,HGNC:HGNC:5232,MIM:140550	3.01176	Up	heat shock protein family A (Hsp70) member 1A
HSPA1B	GeneID:3304,Genbank:NM_005346.4,HGNC:HGNC:5233,MIM:603012	2.32885	Up	heat shock protein family A (Hsp70) member 1B
HSPA2	GeneID:3306,Genbank:NM_021979.3,HGNC:HGNC:5235,HPRD:07174,MIM:140560	2.85404	Up	heat shock protein family A (Hsp70) member 2
HSPA8	GeneID:3312,Genbank:XM_011542798.1,HGNC:HGNC:5241,HPRD:07205,MIM:600816	2.86143	Up	heat shock protein family A (Hsp70) member 8
HSPA9	GeneID:3313,Genbank:NM_004134.6,HGNC:HGNC:5244,HPRD:02770,MIM:600548	0.450801	Down	heat shock protein family A (Hsp70) member 9
HSPB1	GeneID:3315,Genbank:NM_001540.3,HGNC:HGNC:5246,HPRD:09076,MIM:602195	3.90833	Up	heat shock protein family B (small) member 1
HSPB3	GeneID:8988,Genbank:NM_006308.2,HGNC:HGNC:5248,HPRD:06861,MIM:604624	10.3926	Up	heat shock protein family B (small) member 3
HSPE1	GeneID:3336,Genbank:NM_002157.2,HGNC:HGNC:5269,HPRD:02535,MIM:600141	2.65895	Up	heat shock protein family E (Hsp10) member 1
HSPH1	GeneID:10808,Genbank:NM_001286505.1,HGNC:HGNC:16969,MIM:610703	2.01227	Up	heat shock protein family H (Hsp110) member 1
HTRA3	GeneID:94031,Genbank:XM_011513596.2,HGNC:HGNC:30406,HPRD:08821,MIM:608785	2.15938	Up	HtrA serine peptidase 3
HYAL1	GeneID:3373,Genbank:XM_011533669.2,HGNC:HGNC:5320,MIM:607071	2.45974	Up	hyaluronoglucosaminidase 1
IARS	GeneID:3376,Genbank:NM_002161.5,HGNC:HGNC:5330,MIM:600709	0.429302	Down	isoleucyl-tRNA synthetase
ICA1	GeneID:3382,Genbank:NM_001276478.1,HGNC:HGNC:5343,MIM:147625	0.380722	Down	islet cell autoantigen 1
ICAM1	GeneID:3383,Genbank:NM_000201.2,HGNC:HGNC:5344,MIM:147840	0.458158	Down	intercellular adhesion molecule 1
ID1	GeneID:3397,Genbank:NM_181353.2,HGNC:HGNC:5360,HPRD:08980,MIM:600349	2.88036	Up	inhibitor of DNA binding 1, HLH protein
IDH2	GeneID:3418,Genbank:NM_001290114.1,HGNC:HGNC:5383,MIM:147650	3.20946	Up	isocitrate dehydrogenase (NADP(+)) 2, mitochondrial
IDI1	GeneID:3422,Genbank:NM_001317955.1,HGNC:HGNC:5387,HPRD:07235,MIM:604055	2.64069	Up	isopentenyl-diphosphate delta isomerase 1
IDNK	GeneID:414328,Genbank:XM_017014722.1,HGNC:HGNC:31367,MIM:611343	0.394944	Down	idnK, gluconokinase homolog (E. coli)
IDUA	GeneID:3425,Genbank:NM_000203.4,HGNC:HGNC:5391,MIM:252800	0.464986	Down	iduronidase, alpha-L-
IFI27	GeneID:3429,Genbank:NM_001288954.1,HGNC:HGNC:5397,MIM:600009	0.14971	Down	interferon alpha inducible protein 27
IFI27L2	GeneID:83982,Genbank:NM_032036.2,HGNC:HGNC:19753,HPRD:13291,MIM:611319	2.75641	Up	interferon alpha inducible protein 27 like 2
IFIH1	GeneID:64135,Genbank:NM_022168.3,HGNC:HGNC:18873,HPRD:09507,MIM:606951	0.23165	Down	interferon induced with helicase C domain 1
IFIT1	GeneID:3434,Genbank:NM_001270930.1,HGNC:HGNC:5407,MIM:147690	0.384976	Down	interferon induced protein with tetratricopeptide repeats 1
IFIT2	GeneID:3433,Genbank:NM_001547.4,HGNC:HGNC:5409,MIM:147040	0.174072	Down	interferon induced protein with tetratricopeptide repeats 2
IFIT3	GeneID:3437,Genbank:NM_001289758.1,HGNC:HGNC:5411,HPRD:05228,MIM:604650	0.349343	Down	interferon induced protein with tetratricopeptide repeats 3
IFRD1	GeneID:3475,Genbank:NM_001007245.2,HGNC:HGNC:5456,MIM:603502	0.460172	Down	interferon related developmental regulator 1
IFT122	GeneID:55764,Genbank:NM_001280545.1,HGNC:HGNC:13556,MIM:606045	2.02425	Up	intraflagellar transport 122
IGDCC4	GeneID:57722,Genbank:XM_011521846.2,HGNC:HGNC:13770,HPRD:11399,MIM:616810	0.236258	Down	immunoglobulin superfamily DCC subclass member 4
IGF1	GeneID:3479,Genbank:NM_000618.4,HGNC:HGNC:5464,MIM:147440	17.1963	Up	insulin like growth factor 1
IGF1R	GeneID:3480,Genbank:NM_000875.4,HGNC:HGNC:5465,HPRD:00932,MIM:147370	2.05136	Up	insulin like growth factor 1 receptor
IGFBP1	GeneID:3484,Genbank:NM_000596.2,HGNC:HGNC:5469,HPRD:00897,MIM:146730	0.384993	Down	insulin like growth factor binding protein 1
IGFBP6	GeneID:3489,Genbank:XM_017019264.1,HGNC:HGNC:5475,HPRD:00902,MIM:146735	2.93652	Up	insulin like growth factor binding protein 6
IGFBPL1	GeneID:347252,Genbank:NM_001007563.2,HGNC:HGNC:20081,HPRD:17138,MIM:610413	3.01748	Up	insulin like growth factor binding protein-like 1
IGFL1	GeneID:374918,Genbank:NM_198541.1,HGNC:HGNC:24093,HPRD:17139,MIM:610544	0.219738	Down	IGF like family member 1
IGFN1	GeneID:91156,Genbank:XM_005245580.3,HGNC:HGNC:24607	0.391099	Down	immunoglobulin-like and fibronectin type III domain containing 1
IGIP	GeneID:492311,Genbank:NM_001007189.1,HGNC:HGNC:33847,HPRD:17411	0.386014	Down	IgA-inducing protein
IL15RA	GeneID:3601,Genbank:XM_011519471.2,HGNC:HGNC:5978,HPRD:03045,MIM:601070	0.40669	Down	interleukin 15 receptor subunit alpha
IL17RD	GeneID:54756,Genbank:NM_001318864.1,HGNC:HGNC:17616,MIM:606807	2.56195	Up	interleukin 17 receptor D
IL1A	GeneID:3552,Genbank:NM_000575.4,HGNC:HGNC:5991,MIM:147760	0.176336	Down	interleukin 1 alpha
IL1R1	GeneID:3554,Genbank:XM_011511117.1,HGNC:HGNC:5993,MIM:147810	2.59766	Up	interleukin 1 receptor type 1
IL1RN	GeneID:3557,Genbank:XM_011511121.1,HGNC:HGNC:6000,HPRD:00978,MIM:147679	23.2312	Up	interleukin 1 receptor antagonist
IL20RB	GeneID:53833,Genbank:NM_144717.3,HGNC:HGNC:6004,HPRD:14594,MIM:605621	0.304326	Down	interleukin 20 receptor subunit beta
IL22RA1	GeneID:58985,Genbank:NM_021258.3,HGNC:HGNC:13700,HPRD:16108,MIM:605457	9.5897	Up	interleukin 22 receptor subunit alpha 1
IL24	GeneID:11009,Genbank:XM_017000121.1,HGNC:HGNC:11346,MIM:604136	0.122223	Down	interleukin 24
IL2RB	GeneID:3560,Genbank:NM_000878.3,HGNC:HGNC:6009,HPRD:00896,MIM:146710	0.147442	Down	interleukin 2 receptor subunit beta
IL2RG	GeneID:3561,Genbank:NM_000206.2,HGNC:HGNC:6010,HPRD:02391,MIM:308380	0.410336	Down	interleukin 2 receptor subunit gamma
IL31RA	GeneID:133396,Genbank:XM_011543142.2,HGNC:HGNC:18969,MIM:609510	5.35112	Up	interleukin 31 receptor A
IL6	GeneID:3569,Genbank:XM_011515390.2,HGNC:HGNC:6018,HPRD:00970,MIM:147620	0.115758	Down	interleukin 6
IMP3	GeneID:55272,Genbank:NM_018285.3,HGNC:HGNC:14497,HPRD:12664,MIM:612980	2.10295	Up	IMP3, U3 small nucleolar ribonucleoprotein
INCENP	GeneID:3619,Genbank:NM_001040694.1,HGNC:HGNC:6058,MIM:604411	2.14249	Up	inner centromere protein
INHBE	GeneID:83729,Genbank:NM_031479.3,HGNC:HGNC:24029,HPRD:11047,MIM:612031	0.00302229	Down	inhibin beta E
INPP5A	GeneID:3632,Genbank:NM_005539.4,HGNC:HGNC:6076,MIM:600106	2.32633	Up	inositol polyphosphate-5-phosphatase A
INSIG1	GeneID:3638,Genbank:XM_005249542.1,HGNC:HGNC:6083,MIM:602055	2.20788	Up	insulin induced gene 1
INSL4	GeneID:3641,Genbank:NM_002195.1,HGNC:HGNC:6087,HPRD:02946,MIM:600910	4.21118	Up	insulin like 4
IP6K3	GeneID:117283,Genbank:XM_005248842.3,HGNC:HGNC:17269,HPRD:07381,MIM:606993	0.294241	Down	inositol hexakisphosphate kinase 3
IQCA1	GeneID:79781,Genbank:NM_001270584.1,HGNC:HGNC:26195,HPRD:13743	2.06098	Up	IQ motif containing with AAA domain 1
IRF1	GeneID:3659,Genbank:NM_002198.2,HGNC:HGNC:6116,HPRD:00961,MIM:147575	0.386583	Down	interferon regulatory factor 1
IRF7	GeneID:3665,Genbank:NM_004029.2,HGNC:HGNC:6122,MIM:605047	0.30465	Down	interferon regulatory factor 7
ISG15	GeneID:9636,Genbank:NM_005101.3,HGNC:HGNC:4053,HPRD:00958,MIM:147571	0.307266	Down	ISG15 ubiquitin-like modifier
ISG20	GeneID:3669,Genbank:XM_017022148.1,HGNC:HGNC:6130,MIM:604533	0.242087	Down	interferon stimulated exonuclease gene 20kDa
ISLR	GeneID:3671,Genbank:NM_005545.3,HGNC:HGNC:6133,HPRD:03636,MIM:602059	4.33215	Up	immunoglobulin superfamily containing leucine-rich repeat
ITGA2B	GeneID:3674,Genbank:NM_000419.4,HGNC:HGNC:6138,MIM:607759	5.03743	Up	integrin subunit alpha 2b
ITGA4	GeneID:3676,Genbank:NM_000885.5,HGNC:HGNC:6140,MIM:192975	3.77252	Up	integrin subunit alpha 4
ITGA5	GeneID:3678,Genbank:NM_002205.4,HGNC:HGNC:6141,MIM:135620	2.66277	Up	integrin subunit alpha 5
ITPKC	GeneID:80271,Genbank:NM_025194.2,HGNC:HGNC:14897,HPRD:09400,MIM:606476	0.468475	Down	inositol-trisphosphate 3-kinase C
JDP2	GeneID:122953,Genbank:XM_017020975.1,HGNC:HGNC:17546,HPRD:16360,MIM:608657	0.455258	Down	Jun dimerization protein 2
JMY	GeneID:133746,Genbank:NM_152405.4,HGNC:HGNC:28916,MIM:604279	0.266084	Down	junction mediating and regulatory protein, p53 cofactor
JPH3	GeneID:57338,Genbank:XM_017023484.1,HGNC:HGNC:14203,HPRD:05589,MIM:605268	2.49657	Up	junctophilin 3
KALRN	GeneID:8997,Genbank:XM_006713815.3,HGNC:HGNC:4814,MIM:604605	2.1341	Up	kalirin, RhoGEF kinase
KCND3	GeneID:3752,Genbank:XM_006710630.3,HGNC:HGNC:6239,HPRD:16104,MIM:605411	0.233139	Down	potassium voltage-gated channel subfamily D member 3
KCNH1	GeneID:3756,Genbank:XM_017001246.1,HGNC:HGNC:6250,HPRD:04492,MIM:603305	0.28072	Down	potassium voltage-gated channel subfamily H member 1
KCNJ11	GeneID:3767,Genbank:XM_017017680.1,HGNC:HGNC:6257,MIM:600937	0.142873	Down	potassium voltage-gated channel subfamily J member 11
KCNJ15	GeneID:3772,Genbank:NM_001276439.1,HGNC:HGNC:6261,HPRD:03659,MIM:602106	4.22596	Up	potassium voltage-gated channel subfamily J member 15
KCNJ6	GeneID:3763,Genbank:NM_002240.4,HGNC:HGNC:6267,HPRD:02929,MIM:600877	2.74324	Up	potassium voltage-gated channel subfamily J member 6
KCNK15	GeneID:60598,Genbank:XM_017028003.1,HGNC:HGNC:13814,MIM:607368	0.386986	Down	potassium two pore domain channel subfamily K member 15
KCNMB4	GeneID:27345,Genbank:XM_011538188.2,HGNC:HGNC:6289,HPRD:05564,MIM:605223	3.11047	Up	potassium calcium-activated channel subfamily M regulatory beta subunit 4
KCNQ4	GeneID:9132,Genbank:NM_004700.3,HGNC:HGNC:6298,HPRD:04641,MIM:603537	0.386222	Down	potassium voltage-gated channel subfamily Q member 4
KCNT2	GeneID:343450,Genbank:NM_001287820.1,HGNC:HGNC:18866,HPRD:11584,MIM:610044	0.180602	Down	potassium sodium-activated channel subfamily T member 2
KCTD15	GeneID:79047,Genbank:XM_017027284.1,HGNC:HGNC:23297,MIM:615240	0.26318	Down	potassium channel tetramerization domain containing 15
KDELC2	GeneID:143888,Genbank:NM_153705.4,HGNC:HGNC:28496	2.04212	Up	KDEL motif containing 2
KDELR3	GeneID:11015,Genbank:NM_006855.3,HGNC:HGNC:6306,HPRD:17177	2.73471	Up	KDEL endoplasmic reticulum protein retention receptor 3
KDM6B	GeneID:23135,Genbank:XM_005256549.3,HGNC:HGNC:29012,MIM:611577	0.294167	Down	lysine demethylase 6B
KDM7A	GeneID:80853,Genbank:NM_030647.1,HGNC:HGNC:22224	0.329193	Down	lysine demethylase 7A
KHDC1	GeneID:80759,Genbank:NM_001251874.1,HGNC:HGNC:21366,MIM:611688	2.0411	Up	KH homology domain containing 1
KIAA0895	GeneID:23366,Genbank:NM_001100425.1,HGNC:HGNC:22206	0.498612	Down	KIAA0895
KIAA1324	GeneID:57535,Genbank:NM_020775.4,HGNC:HGNC:29618,HPRD:13850,MIM:611298	5.39696	Up	KIAA1324
KIAA1456	GeneID:57604,Genbank:NM_020844.2,HGNC:HGNC:26725,MIM:615666	0.488666	Down	KIAA1456
KIAA1549L	GeneID:25758,Genbank:XM_005252847.3,HGNC:HGNC:24836,MIM:612297	11.7058	Up	KIAA1549-like
KIAA1614	GeneID:57710,Genbank:NM_020950.1,HGNC:HGNC:29327	0.167328	Down	KIAA1614
KIF20A	GeneID:10112,Genbank:NM_005733.2,HGNC:HGNC:9787,HPRD:09292,MIM:605664	4.02355	Up	kinesin family member 20A
KIF21B	GeneID:23046,Genbank:NM_001252103.1,HGNC:HGNC:29442,MIM:608322	0.428057	Down	kinesin family member 21B
KIF3C	GeneID:3797,Genbank:NM_002254.6,HGNC:HGNC:6321,HPRD:04164,MIM:602845	4.20804	Up	kinesin family member 3C
KLF15	GeneID:28999,Genbank:NM_014079.3,HGNC:HGNC:14536,HPRD:07568,MIM:606465	0.0882183	Down	Kruppel-like factor 15
KLF2	GeneID:10365,Genbank:NM_016270.3,HGNC:HGNC:6347,HPRD:03602,MIM:602016	0.240361	Down	Kruppel-like factor 2
KLF4	GeneID:9314,Genbank:NM_004235.5,HGNC:HGNC:6348,MIM:602253	0.245496	Down	Kruppel-like factor 4 (gut)
KLHDC1	GeneID:122773,Genbank:NM_172193.2,HGNC:HGNC:19836,HPRD:13921,MIM:611281	0.162035	Down	kelch domain containing 1
KLHDC7B	GeneID:113730,Genbank:NM_138433.3,HGNC:HGNC:25145	0.0166862	Down	kelch domain containing 7B
KLHL13	GeneID:90293,Genbank:NM_001168301.1,HGNC:HGNC:22931,MIM:300655	2.02183	Up	kelch like family member 13
KLHL3	GeneID:26249,Genbank:NM_017415.2,HGNC:HGNC:6354,MIM:605775	0.43932	Down	kelch like family member 3
KLHL31	GeneID:401265,Genbank:NM_001003760.4,HGNC:HGNC:21353,HPRD:13923,MIM:610749	2.35343	Up	kelch like family member 31
KLRD1	GeneID:3824,Genbank:XM_017019290.1,HGNC:HGNC:6378,HPRD:04204,MIM:602894	13.7062	Up	killer cell lectin like receptor D1
KMT5A	GeneID:387893,Genbank:XM_011538333.2,HGNC:HGNC:29489,HPRD:06254,MIM:607240	0.429857	Down	lysine methyltransferase 5A
KPNA2	GeneID:3838,Genbank:NM_002266.3,HGNC:HGNC:6395,MIM:600685	2.38116	Up	karyopherin subunit alpha 2
KPNA7	GeneID:402569,Genbank:XM_017012211.1,HGNC:HGNC:21839,MIM:614107	Inf	Up	karyopherin subunit alpha 7
KRCC1	GeneID:51315,Genbank:NM_001304526.1,HGNC:HGNC:28039,HPRD:11269	0.3069	Down	lysine-rich coiled-coil 1
KREMEN1	GeneID:83999,Genbank:NM_032045.4,HGNC:HGNC:17550,MIM:609898	5.45497	Up	kringle containing transmembrane protein 1
KRT14	GeneID:3861,Genbank:NM_000526.4,HGNC:HGNC:6416,HPRD:01017,MIM:148066	Inf	Up	keratin 14
KRT15	GeneID:3866,Genbank:XM_017024614.1,HGNC:HGNC:6421,HPRD:01009,MIM:148030	29.2498	Up	keratin 15
KRT17	GeneID:3872,Genbank:NM_000422.2,HGNC:HGNC:6427,HPRD:01019,MIM:148069	3.33225	Up	keratin 17
KRT19	GeneID:3880,Genbank:NM_002276.4,HGNC:HGNC:6436,HPRD:01007,MIM:148020	2.91658	Up	keratin 19
KRT8	GeneID:3856,Genbank:NM_001256293.1,HGNC:HGNC:6446,HPRD:01015,MIM:148060	4.33708	Up	keratin 8
KRT80	GeneID:144501,Genbank:NM_182507.2,HGNC:HGNC:27056,MIM:611161	0.471995	Down	keratin 80
KRT9	GeneID:3857,Genbank:NM_000226.3,HGNC:HGNC:6447,MIM:607606	8.12964	Up	keratin 9
LACTB2	GeneID:51110,Genbank:NM_016027.2,HGNC:HGNC:18512,HPRD:13955	0.450791	Down	lactamase beta 2
LAD1	GeneID:3898,Genbank:NM_005558.3,HGNC:HGNC:6472,HPRD:03815,MIM:602314	Inf	Up	ladinin 1
LAMP3	GeneID:27074,Genbank:NM_014398.3,HGNC:HGNC:14582,HPRD:12062,MIM:605883	0.202157	Down	lysosomal associated membrane protein 3
LARP6	GeneID:55323,Genbank:NM_018357.3,HGNC:HGNC:24012,HPRD:10966,MIM:611300	0.220906	Down	La ribonucleoprotein domain family member 6
LAT	GeneID:27040,Genbank:NM_001014989.1,HGNC:HGNC:18874,HPRD:03832,MIM:602354	0.498509	Down	linker for activation of T-cells
LBH	GeneID:81606,Genbank:NM_030915.3,HGNC:HGNC:29532,MIM:611763	2.19783	Up	limb bud and heart development
LCA5	GeneID:167691,Genbank:NM_001122769.2,HGNC:HGNC:31923,MIM:611408	0.413717	Down	LCA5, lebercilin
LCA5L	GeneID:150082,Genbank:XM_017028275.1,HGNC:HGNC:1255,HPRD:10742	0.476957	Down	LCA5L, lebercilin like
LCN10	GeneID:414332,Genbank:NM_001001712.2,HGNC:HGNC:20892,MIM:612904	0.205728	Down	lipocalin 10
LCN2	GeneID:3934,Genbank:NM_005564.4,HGNC:HGNC:6526,MIM:600181	0.180944	Down	lipocalin 2
LDB3	GeneID:11155,Genbank:XM_011539185.2,HGNC:HGNC:15710,MIM:605906	7.28037	Up	LIM domain binding 3
LDHA	GeneID:3939,Genbank:NM_005566.3,HGNC:HGNC:6535,HPRD:01025,MIM:150000	2.60868	Up	lactate dehydrogenase A
LDLR	GeneID:3949,Genbank:NM_000527.4,HGNC:HGNC:6547,HPRD:06091,MIM:606945	2.54577	Up	low density lipoprotein receptor
LDOC1	GeneID:23641,Genbank:NM_012317.3,HGNC:HGNC:6548,HPRD:02322,MIM:300402	2.09845	Up	leucine zipper, down-regulated in cancer 1
LEAP2	GeneID:116842,Genbank:NM_052971.2,HGNC:HGNC:29571,HPRD:17269,MIM:611373	0.30792	Down	liver expressed antimicrobial peptide 2
LFNG	GeneID:3955,Genbank:NM_001166355.1,HGNC:HGNC:6560,MIM:602576	5.48208	Up	LFNG O-fucosylpeptide 3-beta-N-acetylglucosaminyltransferase
LGALS1	GeneID:3956,Genbank:NM_002305.3,HGNC:HGNC:6561,HPRD:01040,MIM:150570	2.37509	Up	galectin 1
LGR4	GeneID:55366,Genbank:NM_018490.2,HGNC:HGNC:13299,MIM:606666	2.66651	Up	leucine-rich repeat containing G protein-coupled receptor 4
LGSN	GeneID:51557,Genbank:NM_001143940.1,HGNC:HGNC:21016,MIM:611470	0.323008	Down	lengsin, lens protein with glutamine synthetase domain
LIF	GeneID:3976,Genbank:NM_001257135.1,HGNC:HGNC:6596,HPRD:08869,MIM:159540	0.47219	Down	leukemia inhibitory factor
LIG1	GeneID:3978,Genbank:NM_001289063.1,HGNC:HGNC:6598,MIM:126391	2.06472	Up	DNA ligase 1
LIPG	GeneID:9388,Genbank:XM_005258390.1,HGNC:HGNC:6623,HPRD:04730,MIM:603684	12.033	Up	lipase G, endothelial type
LIPH	GeneID:200879,Genbank:XM_011512530.2,HGNC:HGNC:18483,HPRD:07392,MIM:607365	4.39399	Up	lipase H
LIPT1	GeneID:51601,Genbank:NM_145197.2,HGNC:HGNC:29569,HPRD:17282,MIM:610284	0.398138	Down	lipoyltransferase 1
LMCD1	GeneID:29995,Genbank:NM_014583.3,HGNC:HGNC:6633,MIM:604859	2.09293	Up	LIM and cysteine rich domains 1
LMLN	GeneID:89782,Genbank:NM_001136049.2,HGNC:HGNC:15991,MIM:609380	0.44417	Down	leishmanolysin like peptidase
LMNA	GeneID:4000,Genbank:NM_001282625.1,HGNC:HGNC:6636,HPRD:01035,MIM:150330	2.65395	Up	lamin A/C
LMNB1	GeneID:4001,Genbank:NM_005573.3,HGNC:HGNC:6637,HPRD:01036,MIM:150340	2.31962	Up	lamin B1
LMNTD2	GeneID:256329,Genbank:NM_173573.2,HGNC:HGNC:28561	2.60199	Up	lamin tail domain containing 2
LOC100287036	GeneID:100287036,Genbank:NM_001242885.1	23.1638	Up	uncharacterized LOC100287036
LOC101060341	GeneID:101060341,Genbank:XM_017012927.1	0.296708	Down	putative uncharacterized protein FLJ44672
LOC101927401	GeneID:101927401,Genbank:XM_017003091.1	0.0464737	Down	MAGE-like protein 2
LOC101927506	GeneID:101927506,Genbank:XM_017014134.1	0.434537	Down	uncharacterized LOC101927506
LOC101928841	GeneID:101928841,Genbank:XM_011537461.2	4.35586	Up	collagen alpha-1(II) chain-like
LOC102724642	GeneID:102724642,Genbank:XM_011533233.2	0.421395	Down	anaphase-promoting complex subunit 1-like
LOC105373132	GeneID:105373132,Genbank:XM_011544354.2	2.29198	Up	uncharacterized LOC105373132
LOC105373311	GeneID:105373311,Genbank:XM_011531090.2	2.69059	Up	translation initiation factor IF-2-like
LOC105373780	GeneID:105373780,Genbank:XM_011512285.1	4.43719	Up	proline-rich protein 18-like
LOC105376353	GeneID:105376353,Genbank:XM_017017015.1	13.7164	Up	mucin-5AC-like
LOC105378577	GeneID:105378577,Genbank:XM_017017041.1	4.41548	Up	basic proline-rich protein-like
LOC107984025	GeneID:107984025,Genbank:XM_017022772.1	Inf	Up	golgin subfamily A member 8M-like
LOC107984534	GeneID:107984534,Genbank:XM_017020295.1	2.43639	Up	uncharacterized LOC107984534
LOC107985246	GeneID:107985246,Genbank:XM_017003087.1	0.391978	Down	translation initiation factor IF-2-like
LOC107985544	GeneID:107985544,Genbank:XM_017029172.1	0.190257	Down	uncharacterized LOC107985544
LOC107985728	GeneID:107985728,Genbank:XM_017003065.1	2.6439	Up	collagen alpha-1(III) chain-like
LOC107985971	GeneID:107985971,Genbank:XM_017005484.1	2.8288	Up	uncharacterized LOC107985971
LOC107986873	GeneID:107986873,Genbank:XM_017014121.1	2.98277	Up	forkhead box protein L2-like
LOC107987001	GeneID:107987001,Genbank:XM_017015383.1	0.474864	Down	protein FAM27E3-like
LOC107987142	GeneID:107987142,Genbank:XM_017015414.1	5.45923	Up	translation initiation factor IF-2-like
LOC283278	GeneID:283278,Genbank:XM_017018658.1	2.16852	Up	pleckstrin homology domain-containing family A member 6
LOC285556	GeneID:285556,Genbank:XM_006714430.3	43.0887	Up	uncharacterized LOC285556
LOC730183	GeneID:730183,Genbank:NM_001256932.1	4.28366	Up	uncharacterized LOC730183
LONP1	GeneID:9361,Genbank:NM_001276480.1,HGNC:HGNC:9479,HPRD:05689,MIM:605490	0.469123	Down	lon peptidase 1, mitochondrial
LONRF3	GeneID:79836,Genbank:XM_005262476.2,HGNC:HGNC:21152,HPRD:06708	0.408756	Down	LON peptidase N-terminal domain and ring finger 3
LOXL1	GeneID:4016,Genbank:XM_011521555.1,HGNC:HGNC:6665,MIM:153456	2.07335	Up	lysyl oxidase like 1
LPAR5	GeneID:57121,Genbank:NM_020400.5,HGNC:HGNC:13307,HPRD:09495,MIM:606926	3.1861	Up	lysophosphatidic acid receptor 5
LRGUK	GeneID:136332,Genbank:NM_144648.1,HGNC:HGNC:21964,HPRD:08734,MIM:616478	2.59179	Up	leucine-rich repeats and guanylate kinase domain containing
LRP8	GeneID:7804,Genbank:NM_033300.3,HGNC:HGNC:6700,MIM:602600	2.24855	Up	LDL receptor related protein 8
LRRC15	GeneID:131578,Genbank:NM_130830.4,HGNC:HGNC:20818	10.1978	Up	leucine rich repeat containing 15
LRRC26	GeneID:389816,Genbank:NM_001013653.2,HGNC:HGNC:31409,HPRD:18397,MIM:613505	4.05655	Up	leucine rich repeat containing 26
LRRC45	GeneID:201255,Genbank:NM_144999.3,HGNC:HGNC:28302,HPRD:14476	3.52396	Up	leucine rich repeat containing 45
LRRC59	GeneID:55379,Genbank:NM_018509.3,HGNC:HGNC:28817,HPRD:15181,MIM:614854	2.02249	Up	leucine rich repeat containing 59
LRRC7	GeneID:57554,Genbank:XM_017001891.1,HGNC:HGNC:18531,HPRD:09930,MIM:614453	0.305862	Down	leucine rich repeat containing 7
LRRC75A	GeneID:388341,Genbank:NM_207387.3,HGNC:HGNC:32403	0.266404	Down	leucine rich repeat containing 75A
LSS	GeneID:4047,Genbank:NM_001001438.2,HGNC:HGNC:6708,HPRD:02945,MIM:600909	2.08952	Up	lanosterol synthase (2,3-oxidosqualene-lanosterol cyclase)
LUM	GeneID:4060,Genbank:NM_002345.3,HGNC:HGNC:6724,HPRD:02793,MIM:600616	2.90807	Up	lumican
LURAP1L	GeneID:286343,Genbank:XM_005251443.2,HGNC:HGNC:31452,HPRD:12944,MIM:616130	0.315396	Down	leucine rich adaptor protein 1 like
LUZP2	GeneID:338645,Genbank:XM_011520056.2,HGNC:HGNC:23206,MIM:608178	4.76408	Up	leucine zipper protein 2
LXN	GeneID:56925,Genbank:XM_017006876.1,HGNC:HGNC:13347,MIM:609305	3.25171	Up	latexin
LYPD1	GeneID:116372,Genbank:NM_001077427.3,HGNC:HGNC:28431,MIM:610450	0.375508	Down	LY6/PLAUR domain containing 1
LYPD3	GeneID:27076,Genbank:NM_014400.2,HGNC:HGNC:24880,MIM:609484	2.70179	Up	LY6/PLAUR domain containing 3
LYPLAL1	GeneID:127018,Genbank:NM_138794.4,HGNC:HGNC:20440,MIM:616548	0.487745	Down	lysophospholipase like 1
LZTS3	GeneID:9762,Genbank:XM_011529407.2,MIM:610484	0.354756	Down	leucine zipper, putative tumor suppressor family member 3
MAFA	GeneID:389692,Genbank:NM_201589.3,HGNC:HGNC:23145,MIM:610303	0.0667452	Down	MAF bZIP transcription factor A
MAFF	GeneID:23764,Genbank:NM_001161572.1,HGNC:HGNC:6780,HPRD:05343,MIM:604877	0.47819	Down	MAF bZIP transcription factor F
MAGEH1	GeneID:28986,Genbank:NM_014061.4,HGNC:HGNC:24092,HPRD:06633,MIM:300548	15.7917	Up	MAGE family member H1
MAGI2	GeneID:9863,Genbank:XM_017012845.1,HGNC:HGNC:18957,HPRD:16212,MIM:606382	0.362055	Down	membrane associated guanylate kinase, WW and PDZ domain containing 2
MAL2	GeneID:114569,Genbank:NM_052886.2,HGNC:HGNC:13634,HPRD:14351,MIM:609684	0.181095	Down	mal, T-cell differentiation protein 2 (gene/pseudogene)
MALL	GeneID:7851,Genbank:XM_011511809.1,HGNC:HGNC:6818,HPRD:15997,MIM:602022	5.40371	Up	mal, T-cell differentiation protein like
MAP1A	GeneID:4130,Genbank:XM_017022189.1,HGNC:HGNC:6835,MIM:600178	10.1628	Up	microtubule associated protein 1A
MAP2K6	GeneID:5608,Genbank:NM_002758.3,HGNC:HGNC:6846,HPRD:03155,MIM:601254	8.51046	Up	mitogen-activated protein kinase kinase 6
MAP3K15	GeneID:389840,Genbank:NM_001001671.3,HGNC:HGNC:31689,MIM:300820	0.0884075	Down	mitogen-activated protein kinase kinase kinase 15
MAP3K6	GeneID:9064,Genbank:NM_001297609.1,HGNC:HGNC:6858,MIM:604468	2.89918	Up	mitogen-activated protein kinase kinase kinase 6
MARCHF1	GeneID:55016,Genbank:NM_001166373.1,HGNC:HGNC:26077,HPRD:07940,MIM:613331	0.473019	Down	membrane associated ring-CH-type finger 1
MARCHF9	GeneID:92979,Genbank:NM_138396.5,HGNC:HGNC:25139,HPRD:14360,MIM:613336	0.466197	Down	membrane associated ring-CH-type finger 9
MARS	GeneID:4141,Genbank:NM_004990.3,HGNC:HGNC:6898,HPRD:08864,MIM:156560	0.298213	Down	methionyl-tRNA synthetase
MARVELD2	GeneID:153562,Genbank:NM_001038603.2,HGNC:HGNC:26401,MIM:610572	0.462851	Down	MARVEL domain containing 2
MASP1	GeneID:5648,Genbank:NM_001879.5,HGNC:HGNC:6901,MIM:600521	0	Down	mannan binding lectin serine peptidase 1
MATK	GeneID:4145,Genbank:NM_002378.3,HGNC:HGNC:6906,HPRD:02496,MIM:600038	5.84347	Up	megakaryocyte-associated tyrosine kinase
MBP	GeneID:4155,Genbank:NM_001025101.1,HGNC:HGNC:6925,HPRD:01158,MIM:159430	0.450209	Down	myelin basic protein
MCF2	GeneID:4168,Genbank:XM_005262413.4,HGNC:HGNC:6940,MIM:311030	2.98422	Up	MCF.2 cell line derived transforming sequence
MCM5	GeneID:4174,Genbank:XM_006724242.3,HGNC:HGNC:6948,HPRD:04075,MIM:602696	3.01054	Up	minichromosome maintenance complex component 5
MCM6	GeneID:4175,Genbank:NM_005915.5,HGNC:HGNC:6949,HPRD:03485,MIM:601806	2.06036	Up	minichromosome maintenance complex component 6
MCOLN3	GeneID:55283,Genbank:XM_005271003.1,HGNC:HGNC:13358,HPRD:09585,MIM:607400	0.467898	Down	mucolipin 3
MCTP2	GeneID:55784,Genbank:XM_005254955.3,HGNC:HGNC:25636,MIM:616297	2.1075	Up	multiple C2 domains, transmembrane 2
MDGA1	GeneID:266727,Genbank:NM_153487.3,HGNC:HGNC:19267,HPRD:14374,MIM:609626	3.70856	Up	MAM domain containing glycosylphosphatidylinositol anchor 1
MEF2A	GeneID:4205,Genbank:XM_017022193.1,HGNC:HGNC:6993,MIM:600660	0.430069	Down	myocyte enhancer factor 2A
MEF2C	GeneID:4208,Genbank:NM_001131005.2,HGNC:HGNC:6996,HPRD:02809,MIM:600662	2.91045	Up	myocyte enhancer factor 2C
MEFV	GeneID:4210,Genbank:NM_001198536.1,HGNC:HGNC:6998,HPRD:02012,MIM:608107	3.14372	Up	Mediterranean fever
MEGF11	GeneID:84465,Genbank:NM_032445.2,HGNC:HGNC:29635,MIM:612454	0.152549	Down	multiple EGF like domains 11
MESP1	GeneID:55897,Genbank:NM_018670.3,HGNC:HGNC:29658,HPRD:10070,MIM:608689	0.398748	Down	mesoderm posterior bHLH transcription factor 1
MESP2	GeneID:145873,Genbank:NM_001039958.1,HGNC:HGNC:29659,MIM:605195	3.30096	Up	mesoderm posterior bHLH transcription factor 2
METTL4	GeneID:64863,Genbank:NM_001308401.1,HGNC:HGNC:24726	0.493756	Down	methyltransferase like 4
METTL7A	GeneID:25840,Genbank:XM_006719332.1,HGNC:HGNC:24550	3.18538	Up	methyltransferase like 7A
METTL7B	GeneID:196410,Genbank:NM_152637.2,HGNC:HGNC:28276	11.0077	Up	methyltransferase like 7B
MEX3C	GeneID:51320,Genbank:NM_016626.4,HGNC:HGNC:28040,MIM:611005	0.438037	Down	mex-3 RNA binding family member C
MFAP3L	GeneID:9848,Genbank:NM_001301647.1,HGNC:HGNC:29083,MIM:616523	0.268424	Down	microfibrillar associated protein 3 like
MFAP5	GeneID:8076,Genbank:NM_001297710.1,HGNC:HGNC:29673,HPRD:03063,MIM:601103	2.5674	Up	microfibrillar associated protein 5
MFSD9	GeneID:84804,Genbank:NM_032718.4,HGNC:HGNC:28158	0.476605	Down	major facilitator superfamily domain containing 9
MGAT5	GeneID:4249,Genbank:XM_017004149.1,HGNC:HGNC:7049,HPRD:03467,MIM:601774	2.13276	Up	mannosyl (alpha-1,6-)-glycoprotein beta-1,6-N-acetyl-glucosaminyltransferase
MGAT5B	GeneID:146664,Genbank:XM_011524354.2,HGNC:HGNC:24140,MIM:612441	2.73413	Up	mannosyl (alpha-1,6-)-glycoprotein beta-1,6-N-acetyl-glucosaminyltransferase, isozyme B
MGST2	GeneID:4258,Genbank:XM_017008211.1,HGNC:HGNC:7063,HPRD:03436,MIM:601733	2.11659	Up	microsomal glutathione S-transferase 2
MICA	GeneID:100507436,Genbank:NM_001289152.1,HGNC:HGNC:7090,IMGT/GENE-DB:MICA,MIM:600169	2.16403	Up	MHC class I polypeptide-related sequence A
MICALCL	GeneID:84953,Genbank:NM_032867.2,HGNC:HGNC:25933,MIM:612355	3.68585	Up	MICAL C-terminal like
MID1IP1	GeneID:58526,Genbank:NM_021242.5,HGNC:HGNC:20715,MIM:300961	0.4981	Down	MID1 interacting protein 1
MINA	GeneID:84864,Genbank:NM_001261829.1,HGNC:HGNC:19441,MIM:612049	0.457393	Down	MYC induced nuclear antigen
MKX	GeneID:283078,Genbank:NM_001242702.1,HGNC:HGNC:23729,MIM:601332	0.307271	Down	mohawk homeobox
MLLT11	GeneID:10962,Genbank:NM_006818.3,HGNC:HGNC:16997,HPRD:05251,MIM:604684	4.0254	Up	myeloid/lymphoid or mixed-lineage leukemia
MLXIPL	GeneID:51085,Genbank:NM_032954.2,HGNC:HGNC:12744,MIM:605678	0.12782	Down	MLX interacting protein like
MMP11	GeneID:4320,Genbank:NM_005940.4,HGNC:HGNC:7157,MIM:185261	2.8488	Up	matrix metallopeptidase 11
MMP13	GeneID:4322,Genbank:NM_002427.3,HGNC:HGNC:7159,HPRD:02522,MIM:600108	4.47743	Up	matrix metallopeptidase 13
MMP28	GeneID:79148,Genbank:XM_017025064.1,HGNC:HGNC:14366,HPRD:07464,MIM:608417	0.430965	Down	matrix metallopeptidase 28
MMP7	GeneID:4316,Genbank:NM_002423.4,HGNC:HGNC:7174,HPRD:01525,MIM:178990	11.2149	Up	matrix metallopeptidase 7
MN1	GeneID:4330,Genbank:NM_002430.2,HGNC:HGNC:7180,HPRD:08862,MIM:156100	0.464334	Down	meningioma (disrupted in balanced translocation) 1
MOCOS	GeneID:55034,Genbank:NM_017947.2,HGNC:HGNC:18234,MIM:613274	0.383096	Down	molybdenum cofactor sulfurase
MORC4	GeneID:79710,Genbank:XM_006724691.2,HGNC:HGNC:23485,MIM:300970	0.474618	Down	MORC family CW-type zinc finger 4
MOSPD1	GeneID:56180,Genbank:NM_001306188.1,HGNC:HGNC:25235,MIM:300674	0.432505	Down	motile sperm domain containing 1
MOV10L1	GeneID:54456,Genbank:XM_011530696.1,HGNC:HGNC:7201,HPRD:16158,MIM:605794	0.186248	Down	Mov10 RISC complex RNA helicase like 1
MPP1	GeneID:4354,Genbank:NM_001166460.1,HGNC:HGNC:7219,HPRD:02370,MIM:305360	3.34036	Up	membrane palmitoylated protein 1
MPP2	GeneID:4355,Genbank:XM_011524827.2,HGNC:HGNC:7220,MIM:600723	2.39368	Up	membrane palmitoylated protein 2
MPP4	GeneID:58538,Genbank:NM_033066.2,HGNC:HGNC:13680,HPRD:07360,MIM:606575	15.0335	Up	membrane palmitoylated protein 4
MPP7	GeneID:143098,Genbank:NM_001318170.1,HGNC:HGNC:26542,MIM:610973	0.473694	Down	membrane palmitoylated protein 7
MPZL2	GeneID:10205,Genbank:NM_005797.3,HGNC:HGNC:3496,HPRD:05340,MIM:604873	4.75463	Up	myelin protein zero like 2
MRAP2	GeneID:112609,Genbank:XM_017010220.1,HGNC:HGNC:21232,MIM:615410	3.77027	Up	melanocortin 2 receptor accessory protein 2
MRGPRF	GeneID:116535,Genbank:XM_017017170.1,HGNC:HGNC:24828,MIM:607233	2.54874	Up	MAS related GPR family member F
MRO	GeneID:83876,Genbank:NM_001127174.1,HGNC:HGNC:24121,MIM:608080	3.02095	Up	maestro
MSC	GeneID:9242,Genbank:NM_005098.3,HGNC:HGNC:7321,MIM:603628	0.167167	Down	musculin
MSN	GeneID:4478,Genbank:XM_005262269.2,HGNC:HGNC:7373,HPRD:02399,MIM:309845	2.82718	Up	moesin
MSRB1	GeneID:51734,Genbank:NM_016332.2,HGNC:HGNC:14133,HPRD:12095,MIM:606216	2.68638	Up	methionine sulfoxide reductase B1
MT1E	GeneID:4493,Genbank:NM_175617.3,HGNC:HGNC:7397,MIM:156351	2.28782	Up	metallothionein 1E
MT1F	GeneID:4494,Genbank:NM_001301272.1,HGNC:HGNC:7398,HPRD:01127,MIM:156352	3.47646	Up	metallothionein 1F
MT1X	GeneID:4501,Genbank:NM_005952.3,HGNC:HGNC:7405,HPRD:01130,MIM:156359	2.5121	Up	metallothionein 1X
MT2A	GeneID:4502,Genbank:NM_005953.3,HGNC:HGNC:7406,HPRD:08863,MIM:156360	2.0235	Up	metallothionein 2A
MTHFD2	GeneID:10797,Genbank:NM_006636.3,HGNC:HGNC:7434,MIM:604887	0.354462	Down	methylenetetrahydrofolate dehydrogenase (NADP+ dependent) 2, methenyltetrahydrofolate cyclohydrolase
MTUS2	GeneID:23281,Genbank:XM_011535019.2,HGNC:HGNC:20595	10.0295	Up	microtubule associated tumor suppressor candidate 2
MUC13	GeneID:56667,Genbank:NM_033049.3,HGNC:HGNC:7511,MIM:612181	10.358	Up	mucin 13, cell surface associated
MVD	GeneID:4597,Genbank:XM_011523086.2,HGNC:HGNC:7529,HPRD:04454,MIM:603236	3.26452	Up	mevalonate diphosphate decarboxylase
MVK	GeneID:4598,Genbank:XM_011538372.2,HGNC:HGNC:7530,HPRD:02015,MIM:251170	2.33448	Up	mevalonate kinase
MVP	GeneID:9961,Genbank:NM_017458.3,HGNC:HGNC:7531,MIM:605088	2.14791	Up	major vault protein
MX1	GeneID:4599,Genbank:XM_011529568.2,HGNC:HGNC:7532,MIM:147150	0.294752	Down	MX dynamin like GTPase 1
MX2	GeneID:4600,Genbank:XM_011529573.1,HGNC:HGNC:7533,HPRD:01001,MIM:147890	0.405433	Down	MX dynamin like GTPase 2
MXD1	GeneID:4084,Genbank:NM_002357.3,HGNC:HGNC:6761,HPRD:02487,MIM:600021	0.463189	Down	MAX dimerization protein 1
MXD3	GeneID:83463,Genbank:NM_001142935.1,HGNC:HGNC:14008,HPRD:14791,MIM:609450	2.42812	Up	MAX dimerization protein 3
MXD4	GeneID:10608,Genbank:XM_011513388.2,HGNC:HGNC:13906,HPRD:10103	2.31485	Up	MAX dimerization protein 4
MXRA8	GeneID:54587,Genbank:NM_001282582.1,HGNC:HGNC:7542	5.32222	Up	matrix remodeling associated 8
MYB	GeneID:4602,Genbank:NM_001130173.1,HGNC:HGNC:7545,MIM:189990	2.85517	Up	MYB proto-oncogene, transcription factor
MYCL	GeneID:4610,Genbank:NM_001033082.2,HGNC:HGNC:7555,MIM:164850	0.246235	Down	v-myc avian myelocytomatosis viral oncogene lung carcinoma derived homolog
MYEF2	GeneID:50804,Genbank:XM_017022287.1,HGNC:HGNC:17940	7.16307	Up	myelin expression factor 2
MYH10	GeneID:4628,Genbank:NM_005964.3,HGNC:HGNC:7568,MIM:160776	2.18213	Up	myosin, heavy chain 10, non-muscle
MYH9	GeneID:4627,Genbank:NM_002473.5,HGNC:HGNC:7579,HPRD:01177,MIM:160775	2.11551	Up	myosin, heavy chain 9, non-muscle
MYL6	GeneID:4637,Genbank:NM_021019.4,HGNC:HGNC:7587,HPRD:17618,MIM:609931	2.72696	Up	myosin light chain 6
MYL9	GeneID:10398,Genbank:NM_006097.4,HGNC:HGNC:15754,HPRD:17619,MIM:609905	3.61741	Up	myosin light chain 9
MYLK2	GeneID:85366,Genbank:NM_033118.3,HGNC:HGNC:16243,HPRD:05953,MIM:606566	3.13304	Up	myosin light chain kinase 2
MYOM3	GeneID:127294,Genbank:NM_152372.3,HGNC:HGNC:26679,MIM:616832	5.46806	Up	myomesin 3
MYPN	GeneID:84665,Genbank:XM_017016834.1,HGNC:HGNC:23246,MIM:608517	4.39669	Up	myopalladin
MYRF	GeneID:745,Genbank:XM_011545234.2,HGNC:HGNC:1181,HPRD:12213,MIM:608329	2.12215	Up	myelin regulatory factor
N4BP3	GeneID:23138,Genbank:XM_011534473.1,HGNC:HGNC:29852	0.422649	Down	NEDD4 binding protein 3
NACAD	GeneID:23148,Genbank:XM_006715674.3,HGNC:HGNC:22196	3.14967	Up	NAC alpha domain containing
NAP1L2	GeneID:4674,Genbank:NM_021963.3,HGNC:HGNC:7638,HPRD:02066,MIM:300026	Inf	Up	nucleosome assembly protein 1 like 2
NAT1	GeneID:9,Genbank:XM_017013947.1,HGNC:HGNC:7645,MIM:108345	2.33902	Up	N-acetyltransferase 1 (arylamine N-acetyltransferase)
NAT6	GeneID:24142,Genbank:NM_012191.3,HGNC:HGNC:30252,MIM:607073	2.05006	Up	N-acetyltransferase 6
NBEA	GeneID:26960,Genbank:XM_005266347.4,HGNC:HGNC:7648,MIM:604889	0.4744	Down	neurobeachin
NBL1	GeneID:4681,Genbank:NM_182744.3,HGNC:HGNC:7650,MIM:600613	Inf	Up	neuroblastoma 1, DAN family BMP antagonist
NBPF1	GeneID:55672,Genbank:NM_017940.4,HGNC:HGNC:26088,MIM:610501	0.46872	Down	neuroblastoma breakpoint family member 1
NCAN	GeneID:1463,Genbank:NM_004386.2,HGNC:HGNC:2465,MIM:600826	0.0998073	Down	neurocan
NCAPD2	GeneID:9918,Genbank:NM_014865.3,HGNC:HGNC:24305,MIM:615638	2.55265	Up	non-SMC condensin I complex subunit D2
NCAPH	GeneID:23397,Genbank:NM_015341.4,HGNC:HGNC:1112,HPRD:03820,MIM:602332	2.11173	Up	non-SMC condensin I complex subunit H
NCLN	GeneID:56926,Genbank:NM_020170.3,HGNC:HGNC:26923,MIM:609156	2.0784	Up	nicalin
NDRG2	GeneID:57447,Genbank:NM_001282211.1,HGNC:HGNC:14460,HPRD:17630,MIM:605272	3.70852	Up	NDRG family member 2
NDRG4	GeneID:65009,Genbank:NM_020465.3,HGNC:HGNC:14466,HPRD:14817,MIM:614463	7.35547	Up	NDRG family member 4
NDUFA1	GeneID:4694,Genbank:NM_004541.3,HGNC:HGNC:7683,HPRD:02093,MIM:300078	2.05268	Up	NADH:ubiquinone oxidoreductase subunit A1
NDUFA4L2	GeneID:56901,Genbank:NM_020142.3,HGNC:HGNC:29836,HPRD:14249	0.131214	Down	NADH dehydrogenase (ubiquinone) 1 alpha subcomplex, 4-like 2
NDUFS5	GeneID:4725,Genbank:NM_004552.2,HGNC:HGNC:7712,HPRD:11961,MIM:603847	2.21902	Up	NADH:ubiquinone oxidoreductase subunit S5
NECAB2	GeneID:54550,Genbank:NM_019065.2,HGNC:HGNC:23746,HPRD:13263	0.133135	Down	N-terminal EF-hand calcium binding protein 2
NEIL1	GeneID:79661,Genbank:XM_011522003.2,HGNC:HGNC:18448,MIM:608844	0.479176	Down	nei like DNA glycosylase 1
NEK10	GeneID:152110,Genbank:XM_017005763.1,HGNC:HGNC:18592,HPRD:08135	2.92614	Up	NIMA related kinase 10
NELL2	GeneID:4753,Genbank:NM_001145110.1,HGNC:HGNC:7751,HPRD:11891,MIM:602320	2.18628	Up	neural EGFL like 2
NES	GeneID:10763,Genbank:NM_006617.1,HGNC:HGNC:7756,HPRD:09020,MIM:600915	7.58645	Up	nestin
NEURL2	GeneID:140825,Genbank:NM_080749.3,HGNC:HGNC:16156,MIM:608597	0.488638	Down	neuralized E3 ubiquitin protein ligase 2
NFAT5	GeneID:10725,Genbank:XM_011522819.2,HGNC:HGNC:7774,MIM:604708	0.459826	Down	nuclear factor of activated T-cells 5, tonicity-responsive
NFIL3	GeneID:4783,Genbank:XM_017014743.1,HGNC:HGNC:7787,MIM:605327	0.34961	Down	nuclear factor, interleukin 3 regulated
NGF	GeneID:4803,Genbank:XM_006710663.3,HGNC:HGNC:7808,MIM:162030	0.256575	Down	nerve growth factor
NGFR	GeneID:4804,Genbank:NM_002507.3,HGNC:HGNC:7809,HPRD:01197,MIM:162010	0.177512	Down	nerve growth factor receptor
NHLRC2	GeneID:374354,Genbank:NM_198514.3,HGNC:HGNC:24731,HPRD:14827	0.449162	Down	NHL repeat containing 2
NKAIN1	GeneID:79570,Genbank:XM_017002320.1,HGNC:HGNC:25743,MIM:612871	2.32737	Up	Na+/K+ transporting ATPase interacting 1
NKAIN4	GeneID:128414,Genbank:XM_017027636.1,HGNC:HGNC:16191,MIM:612873	Inf	Up	Na+/K+ transporting ATPase interacting 4
NKX2-1	GeneID:7080,Genbank:NM_001079668.2,HGNC:HGNC:11825,MIM:600635	2.32614	Up	NK2 homeobox 1
NLGN3	GeneID:54413,Genbank:XM_006724663.3,HGNC:HGNC:14289,MIM:300336	2.25939	Up	neuroligin 3
NME6	GeneID:10201,Genbank:XM_017005511.1,HGNC:HGNC:20567,MIM:608294	0.459788	Down	NME/NM23 nucleoside diphosphate kinase 6
NMNAT2	GeneID:23057,Genbank:NM_015039.3,HGNC:HGNC:16789,HPRD:09786,MIM:608701	0.438373	Down	nicotinamide nucleotide adenylyltransferase 2
NOSIP	GeneID:51070,Genbank:NM_001270960.1,HGNC:HGNC:17946,HPRD:17642,MIM:616759	2.05342	Up	nitric oxide synthase interacting protein
NOX4	GeneID:50507,Genbank:NM_001143837.1,HGNC:HGNC:7891,MIM:605261	3.53587	Up	NADPH oxidase 4
NOX5	GeneID:79400,Genbank:NM_001184780.1,HGNC:HGNC:14874,MIM:606572	12.919	Up	NADPH oxidase, EF-hand calcium binding domain 5
NOXA1	GeneID:10811,Genbank:XM_011518158.2,HGNC:HGNC:10668,MIM:611255	0.294491	Down	NADPH oxidase activator 1
NPAS1	GeneID:4861,Genbank:XM_017026841.1,HGNC:HGNC:7894,HPRD:09136,MIM:603346	0.499665	Down	neuronal PAS domain protein 1
NPAS4	GeneID:266743,Genbank:XM_017017537.1,HGNC:HGNC:18983,MIM:608554	3.34025	Up	neuronal PAS domain protein 4
NPHS1	GeneID:4868,Genbank:NM_004646.3,HGNC:HGNC:7908,HPRD:04094,MIM:602716	0	Down	NPHS1 nephrin
NPIPA1	GeneID:9284,Genbank:XM_011522749.2,HGNC:HGNC:7909,MIM:606406	0.393487	Down	nuclear pore complex interacting protein family member A1
NPIPA2	GeneID:642799,Genbank:XM_005255489.3,HGNC:HGNC:41979	0.0753927	Down	nuclear pore complex interacting protein family member A2
NPIPA5	GeneID:100288332,Genbank:NM_001277325.1,HGNC:HGNC:41980	0.404472	Down	nuclear pore complex interacting protein family member A5
NPIPA7	GeneID:101059938,Genbank:XM_017022835.1,HGNC:HGNC:41982	0.343743	Down	nuclear pore complex interacting protein family member A7
NPIPA8	GeneID:101059953,Genbank:XM_017022843.1,HGNC:HGNC:41983	0.246075	Down	nuclear pore complex interacting protein family member A8
NR1D1	GeneID:9572,Genbank:NM_021724.4,HGNC:HGNC:7962,HPRD:03873,MIM:602408	0.412804	Down	nuclear receptor subfamily 1 group D member 1
NR1D2	GeneID:9975,Genbank:NM_005126.4,HGNC:HGNC:7963,MIM:602304	0.194968	Down	nuclear receptor subfamily 1 group D member 2
NR3C2	GeneID:4306,Genbank:XM_011531977.2,HGNC:HGNC:7979,MIM:600983	0.360094	Down	nuclear receptor subfamily 3 group C member 2
NRARP	GeneID:441478,Genbank:NM_001004354.2,HGNC:HGNC:33843,HPRD:17564	0.427871	Down	NOTCH-regulated ankyrin repeat protein
NREP	GeneID:9315,Genbank:NM_001142474.1,HGNC:HGNC:16834,HPRD:09545,MIM:607332	3.26498	Up	neuronal regeneration related protein
NRG1	GeneID:3084,Genbank:NM_001159999.2,HGNC:HGNC:7997,MIM:142445	0.328716	Down	neuregulin 1
NRGN	GeneID:4900,Genbank:NM_001126181.1,HGNC:HGNC:8000,HPRD:03828,MIM:602350	2.33072	Up	neurogranin
NRIP3	GeneID:56675,Genbank:NM_020645.2,HGNC:HGNC:1167,HPRD:14840,MIM:613125	2.15636	Up	nuclear receptor interacting protein 3
NSDHL	GeneID:50814,Genbank:NM_001129765.1,HGNC:HGNC:13398,HPRD:02229,MIM:300275	2.45907	Up	NAD(P) dependent steroid dehydrogenase-like
NT5DC2	GeneID:64943,Genbank:NM_022908.2,HGNC:HGNC:25717,HPRD:07770	2.07236	Up	5'-nucleotidase domain containing 2
NTN1	GeneID:9423,Genbank:NM_004822.2,HGNC:HGNC:8029,MIM:601614	0.226269	Down	netrin 1
NTN4	GeneID:59277,Genbank:NM_021229.3,HGNC:HGNC:13658,MIM:610401	0.444716	Down	netrin 4
NTNG1	GeneID:22854,Genbank:XM_017000683.1,HGNC:HGNC:23319,MIM:608818	0.490544	Down	netrin G1
NUBPL	GeneID:80224,Genbank:NM_025152.2,HGNC:HGNC:20278,MIM:613621	2.02059	Up	nucleotide binding protein like
NUPR1	GeneID:26471,Genbank:NM_012385.2,HGNC:HGNC:29990,HPRD:17814,MIM:614812	0.121953	Down	nuclear protein 1, transcriptional regulator
NXPH4	GeneID:11247,Genbank:NM_007224.3,HGNC:HGNC:8078,HPRD:06866,MIM:604637	0.370099	Down	neurexophilin 4
NYNRIN	GeneID:57523,Genbank:NM_025081.2,HGNC:HGNC:20165	2.78834	Up	NYN domain and retroviral integrase containing
OARD1	GeneID:221443,Genbank:NM_145063.2,HGNC:HGNC:21257,HPRD:12849,MIM:614393	0.487184	Down	O-acyl-ADP-ribose deacylase 1
OAS2	GeneID:4939,Genbank:NM_016817.2,HGNC:HGNC:8087,MIM:603350	0.161865	Down	2'-5'-oligoadenylate synthetase 2
OASL	GeneID:8638,Genbank:XM_017020140.1,HGNC:HGNC:8090,HPRD:04473,MIM:603281	0.322739	Down	2'-5'-oligoadenylate synthetase like
OCLN	GeneID:100506658,Genbank:NM_002538.3,HGNC:HGNC:8104,HPRD:04191,MIM:602876	0.223169	Down	occludin
OGT	GeneID:8473,Genbank:NM_181672.2,HGNC:HGNC:8127,HPRD:02222,MIM:300255	0.323712	Down	O-linked N-acetylglucosamine (GlcNAc) transferase
OLAH	GeneID:55301,Genbank:NM_018324.2,HGNC:HGNC:25625,HPRD:07731	2.31188	Up	oleoyl-ACP hydrolase
OLFM1	GeneID:10439,Genbank:NM_014279.4,HGNC:HGNC:17187,HPRD:09249,MIM:605366	2.92901	Up	olfactomedin 1
OLFML2B	GeneID:25903,Genbank:NM_015441.2,HGNC:HGNC:24558	8.43643	Up	olfactomedin like 2B
OLFML3	GeneID:56944,Genbank:NM_001286352.1,HGNC:HGNC:24956,MIM:610088	7.29423	Up	olfactomedin like 3
OPTN	GeneID:10133,Genbank:NM_001008211.1,HGNC:HGNC:17142,MIM:602432	0.478731	Down	optineurin
ORC1	GeneID:4998,Genbank:XM_017001388.1,HGNC:HGNC:8487,HPRD:03544,MIM:601902	2.55324	Up	origin recognition complex subunit 1
OSBPL6	GeneID:114880,Genbank:XM_017003275.1,HGNC:HGNC:16388,MIM:606734	0.458396	Down	oxysterol binding protein like 6
OSCAR	GeneID:126014,Genbank:NM_133168.4,HGNC:HGNC:29960,MIM:606862	0.0616383	Down	osteoclast associated, immunoglobulin-like receptor
OTUD4	GeneID:54726,Genbank:XM_005263079.4,HGNC:HGNC:24949,MIM:611744	0.495968	Down	OTU deubiquitinase 4
OVGP1	GeneID:5016,Genbank:NM_002557.3,HGNC:HGNC:8524,MIM:603578	0.350888	Down	oviductal glycoprotein 1
OVOL2	GeneID:58495,Genbank:NM_001303462.1,HGNC:HGNC:15804,HPRD:15780,MIM:616441	0	Down	ovo like zinc finger 2
P4HA3	GeneID:283208,Genbank:NM_001288748.1,HGNC:HGNC:30135,HPRD:16413,MIM:608987	2.03446	Up	prolyl 4-hydroxylase subunit alpha 3
PABPC1L	GeneID:80336,Genbank:NM_001124756.2,HGNC:HGNC:15797	0.278263	Down	poly(A) binding protein cytoplasmic 1 like
PAGE1	GeneID:8712,Genbank:XM_011543998.2,HGNC:HGNC:4107,MIM:300288	2.03924	Up	PAGE family member 1
PAK3	GeneID:5063,Genbank:NM_001128166.2,HGNC:HGNC:8592,MIM:300142	2.16364	Up	p21 (RAC1) activated kinase 3
PAM	GeneID:5066,Genbank:NM_001319943.1,HGNC:HGNC:8596,HPRD:01361,MIM:170270	2.16034	Up	peptidylglycine alpha-amidating monooxygenase
PAPPA2	GeneID:60676,Genbank:XM_017002024.1,HGNC:HGNC:14615	0.100487	Down	pappalysin 2
PAPSS1	GeneID:9061,Genbank:NM_005443.4,HGNC:HGNC:8603,HPRD:09132,MIM:603262	2.00417	Up	3'-phosphoadenosine 5'-phosphosulfate synthase 1
PARD3B	GeneID:117583,Genbank:NM_001302769.1,HGNC:HGNC:14446	0.348466	Down	par-3 family cell polarity regulator beta
PARD6B	GeneID:84612,Genbank:NM_032521.2,HGNC:HGNC:16245,HPRD:18703,MIM:608975	0.414215	Down	par-6 family cell polarity regulator beta
PARP14	GeneID:54625,Genbank:XM_011512929.2,HGNC:HGNC:29232,MIM:610028	0.348296	Down	poly(ADP-ribose) polymerase family member 14
PARP6	GeneID:56965,Genbank:NM_001323522.1,HGNC:HGNC:26921	0.467787	Down	poly(ADP-ribose) polymerase family member 6
PARS2	GeneID:25973,Genbank:NM_152268.3,HGNC:HGNC:30563,HPRD:13220,MIM:612036	0.375864	Down	prolyl-tRNA synthetase 2, mitochondrial (putative)
PCDH1	GeneID:5097,Genbank:XM_005268452.2,HGNC:HGNC:8655,HPRD:04692,MIM:603626	0.448097	Down	protocadherin 1
PCDHB11	GeneID:56125,Genbank:NM_018931.2,HGNC:HGNC:8682,MIM:606337	2.39982	Up	protocadherin beta 11
PCDHB13	GeneID:56123,Genbank:NM_018933.3,HGNC:HGNC:8684,MIM:606339	2.36389	Up	protocadherin beta 13
PCDHB16	GeneID:57717,Genbank:NM_020957.3,HGNC:HGNC:14546,MIM:606345	4.27067	Up	protocadherin beta 16
PCDHB9	GeneID:56127,Genbank:NM_019119.4,HGNC:HGNC:8694,MIM:606335	2.07682	Up	protocadherin beta 9
PCDHGB2	GeneID:56103,Genbank:NM_018923.2,HGNC:HGNC:8709,MIM:606300	3.51606	Up	protocadherin gamma subfamily B, 2
PCDHGC3	GeneID:5098,Genbank:NM_002588.3,HGNC:HGNC:8716,MIM:603627	2.59794	Up	protocadherin gamma subfamily C, 3
PCK2	GeneID:5106,Genbank:NM_001291556.1,HGNC:HGNC:8725,MIM:614095	0.163964	Down	phosphoenolpyruvate carboxykinase 2, mitochondrial
PCSK9	GeneID:255738,Genbank:NM_174936.3,HGNC:HGNC:20001,HPRD:07080,MIM:607786	2.26037	Up	proprotein convertase subtilisin/kexin type 9
PCYT2	GeneID:5833,Genbank:XM_017024910.1,HGNC:HGNC:8756,MIM:602679	2.00913	Up	phosphate cytidylyltransferase 2, ethanolamine
PDCD1LG2	GeneID:80380,Genbank:XM_005251600.3,HGNC:HGNC:18731,MIM:605723	2.5041	Up	programmed cell death 1 ligand 2
PDE2A	GeneID:5138,Genbank:NM_002599.4,HGNC:HGNC:8777,HPRD:04041,MIM:602658	0.374072	Down	phosphodiesterase 2A
PDE5A	GeneID:8654,Genbank:NM_001083.3,HGNC:HGNC:8784,HPRD:04497,MIM:603310	0.27145	Down	phosphodiesterase 5A
PDGFB	GeneID:5155,Genbank:NM_002608.3,HGNC:HGNC:8800,HPRD:01815,MIM:190040	0.444487	Down	platelet derived growth factor subunit B
PDIA4	GeneID:9601,Genbank:XM_006716185.2,HGNC:HGNC:30167,HPRD:06501	2.15791	Up	protein disulfide isomerase family A member 4
PDLIM7	GeneID:9260,Genbank:NM_203352.2,HGNC:HGNC:22958,HPRD:10436,MIM:605903	2.43097	Up	PDZ and LIM domain 7
PDP2	GeneID:57546,Genbank:XM_017023506.1,HGNC:HGNC:30263,HPRD:15112,MIM:615499	0.472157	Down	pyruvate dehyrogenase phosphatase catalytic subunit 2
PDSS1	GeneID:23590,Genbank:NM_001321979.1,HGNC:HGNC:17759,MIM:607429	2.04229	Up	prenyl (decaprenyl) diphosphate synthase, subunit 1
PDX1	GeneID:3651,Genbank:NM_000209.3,HGNC:HGNC:6107,HPRD:02843,MIM:600733	2.04385	Up	pancreatic and duodenal homeobox 1
PDZD7	GeneID:79955,Genbank:NM_001195263.1,HGNC:HGNC:26257,HPRD:15114,MIM:612971	3.41824	Up	PDZ domain containing 7
PDZK1IP1	GeneID:10158,Genbank:NM_005764.3,HGNC:HGNC:16887,HPRD:06211,MIM:607178	5.60707	Up	PDZK1 interacting protein 1
PEBP1	GeneID:5037,Genbank:NM_002567.3,HGNC:HGNC:8630,HPRD:06850,MIM:604591	2.19051	Up	phosphatidylethanolamine binding protein 1
PFKFB4	GeneID:5210,Genbank:XM_011533829.2,HGNC:HGNC:8875,MIM:605320	2.21892	Up	6-phosphofructo-2-kinase/fructose-2,6-biphosphatase 4
PFKP	GeneID:5214,Genbank:XM_005252465.4,HGNC:HGNC:8878,MIM:171840	2.18899	Up	phosphofructokinase, platelet
PFN1	GeneID:5216,Genbank:NM_005022.3,HGNC:HGNC:8881,HPRD:01452,MIM:176610	2.60966	Up	profilin 1
PFN4	GeneID:375189,Genbank:NM_199346.2,HGNC:HGNC:31103,HPRD:15120	0.37556	Down	profilin family member 4
PGAM1	GeneID:5223,Genbank:NM_002629.3,HGNC:HGNC:8888,HPRD:01392,MIM:172250	2.43807	Up	phosphoglycerate mutase 1
PGAM4	GeneID:441531,Genbank:NM_001029891.2,HGNC:HGNC:21731,MIM:300567	2.55754	Up	phosphoglycerate mutase family member 4
PGBD5	GeneID:79605,Genbank:NM_001258311.1,HGNC:HGNC:19405,MIM:616791	2.66706	Up	piggyBac transposable element derived 5
PGPEP1	GeneID:54858,Genbank:XM_006722783.3,HGNC:HGNC:13568,MIM:610694	0.42363	Down	pyroglutamyl-peptidase I
PGRMC1	GeneID:10857,Genbank:NM_006667.4,HGNC:HGNC:16090,HPRD:02338,MIM:300435	2.19091	Up	progesterone receptor membrane component 1
PHB	GeneID:5245,Genbank:NM_001281497.1,HGNC:HGNC:8912,MIM:176705	2.58013	Up	prohibitin
PHEX	GeneID:5251,Genbank:NM_000444.5,HGNC:HGNC:8918,MIM:300550	2.8909	Up	phosphate regulating endopeptidase homolog, X-linked
PHGDH	GeneID:26227,Genbank:XM_011541226.1,HGNC:HGNC:8923,HPRD:06047,MIM:606879	0.353555	Down	phosphoglycerate dehydrogenase
PHLDB1	GeneID:23187,Genbank:XM_011542709.2,HGNC:HGNC:23697,HPRD:15128,MIM:612834	2.21561	Up	pleckstrin homology like domain family B member 1
PHYHIP	GeneID:9796,Genbank:NM_014759.3,HGNC:HGNC:16865,MIM:608511	3.2596	Up	phytanoyl-CoA 2-hydroxylase interacting protein
PHYKPL	GeneID:85007,Genbank:NM_153373.3,HGNC:HGNC:28249,HPRD:18482,MIM:614683	0.311603	Down	5-phosphohydroxy-L-lysine phospho-lyase
PIM2	GeneID:11040,Genbank:NM_006875.3,HGNC:HGNC:8987,MIM:300295	2.3002	Up	Pim-2 proto-oncogene, serine/threonine kinase
PIP5KL1	GeneID:138429,Genbank:XM_017014279.1,HGNC:HGNC:28711,MIM:612865	0.216163	Down	phosphatidylinositol-4-phosphate 5-kinase like 1
PIWIL4	GeneID:143689,Genbank:NM_152431.2,HGNC:HGNC:18444,MIM:610315	0.240551	Down	piwi like RNA-mediated gene silencing 4
PKD1	GeneID:5310,Genbank:XM_011522532.2,HGNC:HGNC:9008,MIM:601313	0.332211	Down	polycystin 1, transient receptor potential channel interacting
PKM	GeneID:5315,Genbank:NM_001206797.2,HGNC:HGNC:9021,MIM:179050	2.96336	Up	pyruvate kinase, muscle
PLA2G3	GeneID:50487,Genbank:NM_015715.4,HGNC:HGNC:17934,MIM:611651	12.2901	Up	phospholipase A2 group III
PLA2G4A	GeneID:5321,Genbank:NM_024420.2,HGNC:HGNC:9035,HPRD:08986,MIM:600522	2.30912	Up	phospholipase A2 group IVA
PLA2G4C	GeneID:8605,Genbank:NM_001159322.1,HGNC:HGNC:9037,MIM:603602	0.284863	Down	phospholipase A2 group IVC
PLAC1	GeneID:10761,Genbank:XM_011531257.2,HGNC:HGNC:9044,HPRD:02245,MIM:300296	0.419966	Down	placenta specific 1
PLAT	GeneID:5327,Genbank:NM_033011.3,HGNC:HGNC:9051,HPRD:01419,MIM:173370	2.07064	Up	plasminogen activator, tissue type
PLCB2	GeneID:5330,Genbank:XM_017022319.1,HGNC:HGNC:9055,MIM:604114	3.76301	Up	phospholipase C beta 2
PLCB4	GeneID:5332,Genbank:XM_017027880.1,HGNC:HGNC:9059,MIM:600810	0.427913	Down	phospholipase C beta 4
PLCD4	GeneID:84812,Genbank:XM_017005118.1,HGNC:HGNC:9062,HPRD:07296,MIM:605939	6.81002	Up	phospholipase C delta 4
PLCG2	GeneID:5336,Genbank:NM_002661.4,HGNC:HGNC:9066,MIM:600220	0.459172	Down	phospholipase C gamma 2
PLCXD2	GeneID:257068,Genbank:NM_001185106.1,HGNC:HGNC:26462	2.9378	Up	phosphatidylinositol specific phospholipase C X domain containing 2
PLCXD3	GeneID:345557,Genbank:NM_001005473.2,HGNC:HGNC:31822,HPRD:17860	5.89428	Up	phosphatidylinositol specific phospholipase C X domain containing 3
PLEK2	GeneID:26499,Genbank:NM_016445.2,HGNC:HGNC:19238,HPRD:12151,MIM:608007	2.03093	Up	pleckstrin 2
PLEKHH1	GeneID:57475,Genbank:XM_017021499.1,HGNC:HGNC:17733,HPRD:17862	2.10475	Up	pleckstrin homology, MyTH4 and FERM domain containing H1
PLIN2	GeneID:123,Genbank:XM_017014259.1,HGNC:HGNC:248,MIM:103195	0.484765	Down	perilipin 2
PLIN3	GeneID:10226,Genbank:NM_001164194.1,HGNC:HGNC:16893,MIM:602702	4.23142	Up	perilipin 3
PLIN4	GeneID:729359,Genbank:NM_001080400.1,HGNC:HGNC:29393,MIM:613247	0.244237	Down	perilipin 4
PLK1	GeneID:5347,Genbank:NM_005030.5,HGNC:HGNC:9077,HPRD:03652,MIM:602098	2.05407	Up	polo like kinase 1
PLOD1	GeneID:5351,Genbank:NM_001316320.1,HGNC:HGNC:9081,MIM:153454	2.23856	Up	procollagen-lysine,2-oxoglutarate 5-dioxygenase 1
PLPP4	GeneID:196051,Genbank:XM_005269592.2,HGNC:HGNC:23531	2.74891	Up	phospholipid phosphatase 4
PLPPR3	GeneID:79948,Genbank:XM_011528317.2,HGNC:HGNC:23497,MIM:610391	3.92717	Up	phospholipid phosphatase related 3
PLVAP	GeneID:83483,Genbank:NM_031310.2,HGNC:HGNC:13635,HPRD:09626,MIM:607647	8.04368	Up	plasmalemma vesicle associated protein
PMAIP1	GeneID:5366,Genbank:NM_021127.2,HGNC:HGNC:9108,HPRD:12002,MIM:604959	0.38935	Down	phorbol-12-myristate-13-acetate-induced protein 1
PMEPA1	GeneID:56937,Genbank:NM_199171.2,HGNC:HGNC:14107,HPRD:09415,MIM:606564	2.10692	Up	prostate transmembrane protein, androgen induced 1
PMS1	GeneID:5378,Genbank:NM_001321047.1,HGNC:HGNC:9121,MIM:600258	0.485168	Down	PMS1 homolog 1, mismatch repair system component
PNCK	GeneID:139728,Genbank:XM_011531107.2,HGNC:HGNC:13415,MIM:300680	0.228817	Down	pregnancy up-regulated nonubiquitous CaM kinase
PNMA6A	GeneID:84968,Genbank:NM_032882.5,HGNC:HGNC:28248,MIM:300917	0.293204	Down	paraneoplastic Ma antigen family member 6A
PNRC1	GeneID:10957,Genbank:NM_006813.2,HGNC:HGNC:17278,HPRD:08412,MIM:606714	0.494351	Down	proline rich nuclear receptor coactivator 1
POLR2F	GeneID:5435,Genbank:NM_001301130.1,HGNC:HGNC:9193,HPRD:05105,MIM:604414	2.16465	Up	polymerase (RNA) II subunit F
POP1	GeneID:10940,Genbank:NM_001145860.1,HGNC:HGNC:30129,MIM:602486	3.09891	Up	POP1 homolog, ribonuclease P/MRP subunit
POSTN	GeneID:10631,Genbank:NM_001286667.1,HGNC:HGNC:16953,MIM:608777	0.42271	Down	periostin
PPARG	GeneID:5468,Genbank:NM_138712.3,HGNC:HGNC:9236,MIM:601487	0.42117	Down	peroxisome proliferator activated receptor gamma
PPARGC1A	GeneID:10891,Genbank:XM_011513765.2,HGNC:HGNC:9237,HPRD:05155,MIM:604517	0.482837	Down	PPARG coactivator 1 alpha
PPFIA4	GeneID:8497,Genbank:XM_006711586.2,HGNC:HGNC:9248,MIM:603145	18.454	Up	PTPRF interacting protein alpha 4
PPIL6	GeneID:285755,Genbank:NM_001286361.1,HGNC:HGNC:21557,HPRD:15165	0.41419	Down	peptidylprolyl isomerase like 6
PPM1E	GeneID:22843,Genbank:NM_014906.4,HGNC:HGNC:19322	0.134789	Down	protein phosphatase, Mg2+/Mn2+ dependent 1E
PPM1N	GeneID:147699,Genbank:XM_011526474.2,HGNC:HGNC:26845	2.37436	Up	protein phosphatase, Mg2+/Mn2+ dependent 1N (putative)
PPP1R15A	GeneID:23645,Genbank:NM_014330.3,HGNC:HGNC:14375,MIM:611048	0.21468	Down	protein phosphatase 1 regulatory subunit 15A
PPP1R26	GeneID:9858,Genbank:XM_017015358.1,HGNC:HGNC:29089,HPRD:11099,MIM:614056	0.476199	Down	protein phosphatase 1 regulatory subunit 26
PPP1R3C	GeneID:5507,Genbank:NM_005398.5,HGNC:HGNC:9293,HPRD:04298,MIM:602999	0.436405	Down	protein phosphatase 1 regulatory subunit 3C
PPP1R9A	GeneID:55607,Genbank:XM_011516383.1,HGNC:HGNC:14946,MIM:602468	0.287839	Down	protein phosphatase 1 regulatory subunit 9A
PPP2R1A	GeneID:5518,Genbank:NM_014225.5,HGNC:HGNC:9302,MIM:605983	2.00434	Up	protein phosphatase 2 scaffold subunit Aalpha
PPP2R1B	GeneID:5519,Genbank:XM_017017959.1,HGNC:HGNC:9303,HPRD:04384,MIM:603113	2.01415	Up	protein phosphatase 2 scaffold subunit Abeta
PPP2R2B	GeneID:5521,Genbank:NM_001271899.1,HGNC:HGNC:9305,MIM:604325	3.20001	Up	protein phosphatase 2 regulatory subunit Bbeta
PPP2R5D	GeneID:5528,Genbank:NM_001270476.1,HGNC:HGNC:9312,HPRD:09039,MIM:601646	2.01758	Up	protein phosphatase 2 regulatory subunit B'delta
PRELID3A	GeneID:10650,Genbank:NM_001142405.1,HGNC:HGNC:24639,HPRD:09981,MIM:616545	0.406434	Down	PRELI domain containing 3A
PRICKLE1	GeneID:144165,Genbank:NM_153026.2,HGNC:HGNC:17019,MIM:608500	0.320885	Down	prickle planar cell polarity protein 1
PRICKLE2	GeneID:166336,Genbank:NM_198859.3,HGNC:HGNC:20340,HPRD:16342,MIM:608501	2.7241	Up	prickle planar cell polarity protein 2
PRKCB	GeneID:5579,Genbank:NM_002738.6,HGNC:HGNC:9395,HPRD:01499,MIM:176970	4.62098	Up	protein kinase C beta
PRKCDBP	GeneID:112464,Genbank:NM_145040.2,HGNC:HGNC:9400,HPRD:17908	2.80492	Up	protein kinase C delta binding protein
PRKCH	GeneID:5583,Genbank:XM_017021458.1,HGNC:HGNC:9403,HPRD:05669,MIM:605437	0.49845	Down	protein kinase C eta
PRKG2	GeneID:5593,Genbank:XM_005263126.3,HGNC:HGNC:9416,MIM:601591	0.418071	Down	protein kinase, cGMP-dependent, type II
PROCR	GeneID:10544,Genbank:NM_006404.4,HGNC:HGNC:9452,HPRD:02801,MIM:600646	3.99313	Up	protein C receptor
PRPH	GeneID:5630,Genbank:XM_005269025.1,HGNC:HGNC:9461,HPRD:01365,MIM:170710	0.0333258	Down	peripherin
PRR22	GeneID:163154,Genbank:NM_001134316.1,HGNC:HGNC:28354	2.0521	Up	proline rich 22
PRR34	GeneID:55267,Genbank:NM_018280.2,HGNC:HGNC:25606,HPRD:07717	2.06329	Up	proline rich 34
PRR5L	GeneID:79899,Genbank:NM_001160167.1,HGNC:HGNC:25878,MIM:611728	0.468168	Down	proline rich 5 like
PRRT3	GeneID:285368,Genbank:NM_207351.4,HGNC:HGNC:26591	2.1975	Up	proline rich transmembrane protein 3
PRRX2	GeneID:51450,Genbank:NM_016307.3,HGNC:HGNC:21338,HPRD:05244,MIM:604675	3.40732	Up	paired related homeobox 2
PRSS36	GeneID:146547,Genbank:NM_001258290.1,HGNC:HGNC:26906,MIM:610560	0.490586	Down	protease, serine 36
PRUNE2	GeneID:158471,Genbank:XM_017014349.1,HGNC:HGNC:25209,MIM:610691	2.35627	Up	prune homolog 2 (Drosophila)
PSAT1	GeneID:29968,Genbank:NM_058179.3,HGNC:HGNC:19129,HPRD:17918,MIM:610936	0.195136	Down	phosphoserine aminotransferase 1
PSCA	GeneID:8000,Genbank:NM_005672.4,HGNC:HGNC:9500,MIM:602470	3.60819	Up	prostate stem cell antigen
PSMB3	GeneID:5691,Genbank:NM_002795.3,HGNC:HGNC:9540,HPRD:03709,MIM:602176	2.0877	Up	proteasome subunit beta 3
PSMD3	GeneID:5709,Genbank:NM_002809.3,HGNC:HGNC:9560,HPRD:10170	2.19606	Up	proteasome 26S subunit, non-ATPase 3
PSPH	GeneID:5723,Genbank:XM_005271775.1,HGNC:HGNC:9577,MIM:172480	0.250738	Down	phosphoserine phosphatase
PTER	GeneID:9317,Genbank:NM_001001484.2,HGNC:HGNC:9590,HPRD:16061,MIM:604446	0.498828	Down	phosphotriesterase related
PTGER2	GeneID:5732,Genbank:NM_000956.3,HGNC:HGNC:9594,HPRD:08905,MIM:176804	3.61412	Up	prostaglandin E receptor 2
PTGES	GeneID:9536,Genbank:NM_004878.4,HGNC:HGNC:9599,HPRD:05528,MIM:605172	2.37817	Up	prostaglandin E synthase
PTGFRN	GeneID:5738,Genbank:NM_020440.3,HGNC:HGNC:9601,HPRD:03124,MIM:601204	2.11731	Up	prostaglandin F2 receptor inhibitor
PTGS1	GeneID:5742,Genbank:XM_017014929.1,HGNC:HGNC:9604,HPRD:07518,MIM:176805	3.9107	Up	prostaglandin-endoperoxide synthase 1
PTHLH	GeneID:5744,Genbank:NM_198965.1,HGNC:HGNC:9607,HPRD:01348,MIM:168470	4.42459	Up	parathyroid hormone-like hormone
PTPDC1	GeneID:138639,Genbank:XM_017014282.1,HGNC:HGNC:30184,HPRD:06689	0.298975	Down	protein tyrosine phosphatase domain containing 1
PTPN22	GeneID:26191,Genbank:XM_011541225.2,HGNC:HGNC:9652,MIM:600716	5.27921	Up	protein tyrosine phosphatase, non-receptor type 22
PTPN6	GeneID:5777,Genbank:XM_011520988.1,HGNC:HGNC:9658,HPRD:01475,MIM:176883	2.48898	Up	protein tyrosine phosphatase, non-receptor type 6
PTPRH	GeneID:5794,Genbank:NM_001161440.2,HGNC:HGNC:9672,MIM:602510	0.409112	Down	protein tyrosine phosphatase, receptor type H
PTRF	GeneID:284119,Genbank:NM_012232.5,HGNC:HGNC:9688,MIM:603198	4.17692	Up	polymerase I and transcript release factor
PTX3	GeneID:5806,Genbank:NM_002852.3,HGNC:HGNC:9692,MIM:602492	0.0467849	Down	pentraxin 3
PURA	GeneID:5813,Genbank:NM_005859.4,HGNC:HGNC:9701,HPRD:02721,MIM:600473	0.497508	Down	purine-rich element binding protein A
PXDC1	GeneID:221749,Genbank:NM_183373.3,HGNC:HGNC:21361	0.483484	Down	PX domain containing 1
PXK	GeneID:54899,Genbank:XM_017006700.1,HGNC:HGNC:23326,MIM:611450	0.332698	Down	PX domain containing serine/threonine kinase like
PXMP4	GeneID:11264,Genbank:NM_183397.2,HGNC:HGNC:15920,HPRD:10177,MIM:616397	2.24528	Up	peroxisomal membrane protein 4
PYCR1	GeneID:5831,Genbank:NM_001282279.1,HGNC:HGNC:9721,HPRD:01528,MIM:179035	0.382232	Down	pyrroline-5-carboxylate reductase 1
PYROXD1	GeneID:79912,Genbank:NM_024854.3,HGNC:HGNC:26162	0.39662	Down	pyridine nucleotide-disulphide oxidoreductase domain 1
QARS	GeneID:5859,Genbank:NM_001272073.1,HGNC:HGNC:9751,HPRD:07223,MIM:603727	2.30376	Up	glutaminyl-tRNA synthetase
RAB38	GeneID:23682,Genbank:XM_017017456.1,HGNC:HGNC:9776,HPRD:05889,MIM:606281	0.494377	Down	RAB38, member RAS oncogene family
RAB3A	GeneID:5864,Genbank:XM_011528164.1,HGNC:HGNC:9777,HPRD:01535,MIM:179490	2.601	Up	RAB3A, member RAS oncogene family
RAB3IL1	GeneID:5866,Genbank:NM_001271686.1,HGNC:HGNC:9780,HPRD:10181	0.330584	Down	RAB3A interacting protein like 1
RAB3IP	GeneID:117177,Genbank:XM_006719226.3,HGNC:HGNC:16508,HPRD:10565,MIM:608686	0.385894	Down	RAB3A interacting protein
RAC2	GeneID:5880,Genbank:NM_002872.4,HGNC:HGNC:9802,HPRD:03628,MIM:602049	2.07375	Up	ras-related C3 botulinum toxin substrate 2 (rho family, small GTP binding protein Rac2)
RAD52	GeneID:5893,Genbank:XM_017019769.1,HGNC:HGNC:9824,MIM:600392	0.482044	Down	RAD52 homolog, DNA repair protein
RAD9B	GeneID:144715,Genbank:XM_017018880.1,HGNC:HGNC:21700,MIM:608368	0.357927	Down	RAD9 checkpoint clamp component B
RAP1GAP	GeneID:5909,Genbank:NM_002885.2,HGNC:HGNC:9858,MIM:600278	2.06651	Up	RAP1 GTPase activating protein
RARB	GeneID:5915,Genbank:NM_001290216.2,HGNC:HGNC:9865,MIM:180220	0	Down	retinoic acid receptor beta
RARRES3	GeneID:5920,Genbank:NM_004585.4,HGNC:HGNC:9869,MIM:605092	0.291464	Down	retinoic acid receptor responder 3
RASGRF2	GeneID:5924,Genbank:XM_005248565.1,HGNC:HGNC:9876,HPRD:07588,MIM:606614	0.490118	Down	Ras protein specific guanine nucleotide releasing factor 2
RASSF4	GeneID:83937,Genbank:XM_011540255.2,HGNC:HGNC:20793,HPRD:15219,MIM:610559	3.23689	Up	Ras association domain family member 4
RASSF5	GeneID:83593,Genbank:NM_182663.3,HGNC:HGNC:17609,MIM:607020	3.04873	Up	Ras association domain family member 5
RBBP8NL	GeneID:140893,Genbank:NM_080833.2,HGNC:HGNC:16144	0.0213302	Down	RBBP8 N-terminal like
RBCK1	GeneID:10616,Genbank:NM_031229.3,HGNC:HGNC:15864,MIM:610924	0.44055	Down	RANBP2-type and C3HC4-type zinc finger containing 1
RBM12	GeneID:10137,Genbank:NM_001198838.1,HGNC:HGNC:9898,HPRD:06212,MIM:607179	2.10198	Up	RNA binding motif protein 12
RBM14	GeneID:10432,Genbank:NM_006328.3,HGNC:HGNC:14219,HPRD:11485,MIM:612409	2.41666	Up	RNA binding motif protein 14
RBM44	GeneID:375316,Genbank:XM_017004055.1,HGNC:HGNC:24756	2.38949	Up	RNA binding motif protein 44
RBMS3	GeneID:27303,Genbank:XM_017006182.1,HGNC:HGNC:13427,HPRD:16155,MIM:605786	0.382023	Down	RNA binding motif single stranded interacting protein 3
RBP4	GeneID:5950,Genbank:NM_001323518.1,HGNC:HGNC:9922,MIM:180250	5.94879	Up	retinol binding protein 4
RCAN3	GeneID:11123,Genbank:NM_001251979.1,HGNC:HGNC:3042,MIM:605860	2.63311	Up	RCAN family member 3
REEP1	GeneID:65055,Genbank:NM_001164730.1,HGNC:HGNC:25786,HPRD:07810,MIM:609139	2.49592	Up	receptor accessory protein 1
RELB	GeneID:5971,Genbank:NM_006509.3,HGNC:HGNC:9956,HPRD:06886,MIM:604758	0.350924	Down	RELB proto-oncogene, NF-kB subunit
RENBP	GeneID:5973,Genbank:XM_017029698.1,HGNC:HGNC:9959,MIM:312420	0.0129092	Down	renin binding protein
RFESD	GeneID:317671,Genbank:XM_011543361.2,HGNC:HGNC:29587,HPRD:14164	0.478651	Down	Rieske Fe-S domain containing
RFNG	GeneID:5986,Genbank:NM_002917.1,HGNC:HGNC:9974,HPRD:09093,MIM:602578	0.457272	Down	RFNG O-fucosylpeptide 3-beta-N-acetylglucosaminyltransferase
RFX3	GeneID:5991,Genbank:NM_001282116.1,HGNC:HGNC:9984,HPRD:03215,MIM:601337	0.489411	Down	regulatory factor X3
RGPD5	GeneID:84220,Genbank:XM_006712794.3,HGNC:HGNC:32418,HPRD:04128,MIM:612708	0.437537	Down	RANBP2-like and GRIP domain containing 5
RGPD6	GeneID:729540,Genbank:NM_001123363.3,HGNC:HGNC:32419,MIM:612709	0.392654	Down	RANBP2-like and GRIP domain containing 6
RGS16	GeneID:6004,Genbank:NM_002928.3,HGNC:HGNC:9997,MIM:602514	0.165948	Down	regulator of G-protein signaling 16
RGS2	GeneID:5997,Genbank:NM_002923.3,HGNC:HGNC:9998,HPRD:02917,MIM:600861	2.10984	Up	regulator of G-protein signaling 2
RGS20	GeneID:8601,Genbank:NM_170587.3,HGNC:HGNC:14600,MIM:607193	0.45525	Down	regulator of G-protein signaling 20
RGS4	GeneID:5999,Genbank:NM_001102445.2,HGNC:HGNC:10000,MIM:602516	21.0796	Up	regulator of G-protein signaling 4
RGS5	GeneID:8490,Genbank:NM_001254748.1,HGNC:HGNC:10001,HPRD:04471,MIM:603276	0.495184	Down	regulator of G-protein signaling 5
RGS7	GeneID:6000,Genbank:XM_017002004.1,HGNC:HGNC:10003,MIM:602517	0.0530548	Down	regulator of G-protein signaling 7
RHBDL2	GeneID:54933,Genbank:NM_017821.4,HGNC:HGNC:16083,MIM:608962	2.21	Up	rhomboid like 2
RHBDL3	GeneID:162494,Genbank:XM_017024272.1,HGNC:HGNC:16502,HPRD:07501	3.07885	Up	rhomboid like 3
RHEBL1	GeneID:121268,Genbank:NM_144593.2,HGNC:HGNC:21166	0.453257	Down	Ras homolog enriched in brain like 1
RHOB	GeneID:388,Genbank:NM_004040.3,HGNC:HGNC:668,HPRD:01321,MIM:165370	0.303593	Down	ras homolog family member B
RHOBTB1	GeneID:9886,Genbank:XM_017017003.1,HGNC:HGNC:18738,HPRD:06299,MIM:607351	2.24964	Up	Rho related BTB domain containing 1
RHOU	GeneID:58480,Genbank:NM_021205.5,HGNC:HGNC:17794,HPRD:06965,MIM:606366	0.463996	Down	ras homolog family member U
RIMBP3	GeneID:85376,Genbank:NM_015672.1,HGNC:HGNC:29344,MIM:612699	11.2653	Up	RIMS binding protein 3
RIMS3	GeneID:9783,Genbank:XM_011542479.2,HGNC:HGNC:21292,HPRD:17976,MIM:611600	0.119371	Down	regulating synaptic membrane exocytosis 3
RIMS4	GeneID:140730,Genbank:NM_182970.3,HGNC:HGNC:16183,HPRD:17977,MIM:611601	0.484764	Down	regulating synaptic membrane exocytosis 4
RIN1	GeneID:9610,Genbank:XM_011545400.2,HGNC:HGNC:18749,MIM:605965	2.21562	Up	Ras and Rab interactor 1
RIPK4	GeneID:54101,Genbank:NM_020639.2,HGNC:HGNC:496,HPRD:10419,MIM:605706	2.15536	Up	receptor interacting serine/threonine kinase 4
RMDN2	GeneID:151393,Genbank:XM_011532618.2,HGNC:HGNC:26567,MIM:611872	2.39443	Up	regulator of microtubule dynamics 2
RNASEL	GeneID:6041,Genbank:NM_021133.3,HGNC:HGNC:10050,HPRD:01590,MIM:180435	3.30483	Up	ribonuclease L
RND3	GeneID:390,Genbank:NM_001254738.1,HGNC:HGNC:671,MIM:602924	0.430762	Down	Rho family GTPase 3
RNF144B	GeneID:255488,Genbank:XM_005248986.3,HGNC:HGNC:21578,HPRD:17126	0.356607	Down	ring finger protein 144B
RNF150	GeneID:57484,Genbank:XM_011532148.2,HGNC:HGNC:23138,HPRD:15258	2.1589	Up	ring finger protein 150
RNF157	GeneID:114804,Genbank:NM_052916.2,HGNC:HGNC:29402,HPRD:15259	2.37793	Up	ring finger protein 157
RNF165	GeneID:494470,Genbank:XM_017025788.1,HGNC:HGNC:31696	0.491023	Down	ring finger protein 165
RNF208	GeneID:727800,Genbank:NM_031297.4,HGNC:HGNC:25420	0.448516	Down	ring finger protein 208
RNF41	GeneID:10193,Genbank:NM_194359.2,HGNC:HGNC:18401,HPRD:11520	0.397576	Down	ring finger protein 41
RP9	GeneID:6100,Genbank:NM_203288.1,HGNC:HGNC:10288,HPRD:08457,MIM:607331	0.383806	Down	retinitis pigmentosa 9 (autosomal dominant)
RPAP2	GeneID:79871,Genbank:NM_024813.2,HGNC:HGNC:25791,MIM:611476	0.442753	Down	RNA polymerase II associated protein 2
RPL36AL	GeneID:6166,Genbank:NM_001001.4,HGNC:HGNC:10346,HPRD:01597,MIM:180469	2.01546	Up	ribosomal protein L36a like
RPRM	GeneID:56475,Genbank:NM_019845.2,HGNC:HGNC:24201,HPRD:18002,MIM:612171	0.255345	Down	reprimo, TP53 dependent G2 arrest mediator candidate
RRAGD	GeneID:58528,Genbank:XM_005248755.4,HGNC:HGNC:19903,HPRD:12199,MIM:608268	0.31867	Down	Ras related GTP binding D
RRBP1	GeneID:6238,Genbank:NM_004587.2,HGNC:HGNC:10448,MIM:601418	2.0294	Up	ribosome binding protein 1
RRM2	GeneID:6241,Genbank:NM_001165931.1,HGNC:HGNC:10452,HPRD:01587,MIM:180390	2.12909	Up	ribonucleotide reductase regulatory subunit M2
RSG1	GeneID:79363,Genbank:NM_030907.3,HGNC:HGNC:28127	0.471946	Down	REM2 and RAB like small GTPase 1
RTN1	GeneID:6252,Genbank:NM_021136.2,HGNC:HGNC:10467,HPRD:02921,MIM:600865	2.68739	Up	reticulon 1
S100A10	GeneID:6281,Genbank:NM_002966.2,HGNC:HGNC:10487,HPRD:00232,MIM:114085	4.10808	Up	S100 calcium binding protein A10
S100A3	GeneID:6274,Genbank:NM_002960.1,HGNC:HGNC:10493,HPRD:01507,MIM:176992	3.31713	Up	S100 calcium binding protein A3
S100A4	GeneID:6275,Genbank:NM_019554.2,HGNC:HGNC:10494,HPRD:15914,MIM:114210	4.66915	Up	S100 calcium binding protein A4
S100P	GeneID:6286,Genbank:NM_005980.2,HGNC:HGNC:10504,HPRD:02792,MIM:600614	0.0751266	Down	S100 calcium binding protein P
S100PBP	GeneID:64766,Genbank:XM_011541962.2,HGNC:HGNC:25768,MIM:611889	0.495908	Down	S100P binding protein
SAA2	GeneID:6289,Genbank:NM_001127380.2,HGNC:HGNC:10514,MIM:104751	0.306853	Down	serum amyloid A2
SAMD10	GeneID:140700,Genbank:XM_017027671.1,HGNC:HGNC:16129,HPRD:15292	0.442793	Down	sterile alpha motif domain containing 10
SAMD12	GeneID:401474,Genbank:NM_001101676.1,HGNC:HGNC:31750	0.496389	Down	sterile alpha motif domain containing 12
SAMD7	GeneID:344658,Genbank:NM_182610.3,HGNC:HGNC:25394	0.213478	Down	sterile alpha motif domain containing 7
SAP25	GeneID:100316904,Genbank:XM_005250096.3,HGNC:HGNC:41908	4.58287	Up	Sin3A associated protein 25kDa
SARS	GeneID:6301,Genbank:NM_006513.3,HGNC:HGNC:10537,HPRD:09605,MIM:607529	0.3265	Down	seryl-tRNA synthetase
SCARA3	GeneID:51435,Genbank:XM_017013535.1,HGNC:HGNC:19000,MIM:602728	2.24325	Up	scavenger receptor class A member 3
SCARA5	GeneID:286133,Genbank:NM_173833.5,HGNC:HGNC:28701,HPRD:11356,MIM:611306	2.42729	Up	scavenger receptor class A member 5
SCD5	GeneID:79966,Genbank:NM_001037582.2,HGNC:HGNC:21088,MIM:608370	2.18115	Up	stearoyl-CoA desaturase 5
SCG2	GeneID:7857,Genbank:NM_003469.4,HGNC:HGNC:10575,MIM:118930	0.278531	Down	secretogranin II
SCIN	GeneID:85477,Genbank:NM_001112706.2,HGNC:HGNC:21695,HPRD:11539,MIM:613416	3.60858	Up	scinderin
SCN2A	GeneID:6326,Genbank:XM_017004656.1,HGNC:HGNC:10588,MIM:182390	2.7283	Up	sodium voltage-gated channel alpha subunit 2
SCN3A	GeneID:6328,Genbank:NM_001081676.1,HGNC:HGNC:10590,MIM:182391	2.04329	Up	sodium voltage-gated channel alpha subunit 3
SCN4A	GeneID:6329,Genbank:NM_000334.4,HGNC:HGNC:10591,MIM:603967	0.0285205	Down	sodium voltage-gated channel alpha subunit 4
SCN9A	GeneID:6335,Genbank:NM_002977.3,HGNC:HGNC:10597,HPRD:04565,MIM:603415	0.453397	Down	sodium voltage-gated channel alpha subunit 9
SCUBE3	GeneID:222663,Genbank:XM_005248943.1,HGNC:HGNC:13655,HPRD:18031,MIM:614708	3.45088	Up	signal peptide, CUB domain and EGF like domain containing 3
SDF2L1	GeneID:23753,Genbank:NM_022044.2,HGNC:HGNC:10676,MIM:607551	2.21362	Up	stromal cell derived factor 2 like 1
SDK2	GeneID:54549,Genbank:XM_011524915.2,HGNC:HGNC:19308,MIM:607217	0.171134	Down	sidekick cell adhesion molecule 2
SDPR	GeneID:8436,Genbank:NM_004657.5,HGNC:HGNC:10690,HPRD:09470,MIM:606728	8.58033	Up	serum deprivation response
SDR16C5	GeneID:195814,Genbank:NM_001318050.1,HGNC:HGNC:30311,MIM:608989	0.499944	Down	short chain dehydrogenase/reductase family 16C, member 5
SEC14L4	GeneID:284904,Genbank:XM_006724235.2,HGNC:HGNC:20627,HPRD:15312,MIM:612825	2.83065	Up	SEC14 like lipid binding 4
SECTM1	GeneID:6398,Genbank:NM_003004.2,HGNC:HGNC:10707,HPRD:04004,MIM:602602	0.410194	Down	secreted and transmembrane 1
SEMA4G	GeneID:57715,Genbank:XM_005270008.2,HGNC:HGNC:10735,HPRD:10218	2.63653	Up	semaphorin 4G
SEMA7A	GeneID:8482,Genbank:NM_001146029.2,HGNC:HGNC:10741,HPRD:07081,MIM:607961	4.7581	Up	semaphorin 7A (John Milton Hagen blood group)
SENP8	GeneID:123228,Genbank:NM_001166340.1,HGNC:HGNC:22992,MIM:608659	0.47191	Down	SUMO/sentrin peptidase family member, NEDD8 specific
SEPHS2	GeneID:22928,Genbank:NM_012248.3,HGNC:HGNC:19686,HPRD:12096,MIM:606218	0.411223	Down	selenophosphate synthetase 2
SEPSECS	GeneID:51091,Genbank:NM_016955.3,HGNC:HGNC:30605,MIM:613009	0.427191	Down	Sep (O-phosphoserine) tRNA:Sec (selenocysteine) tRNA synthase
SEPTIN3	GeneID:55964,Genbank:XM_017028862.1,HGNC:HGNC:10750,MIM:608314	2.01477	Up	septin 3
SEPTIN4	GeneID:5414,Genbank:NM_001198713.1,HGNC:HGNC:9165,MIM:603696	3.50045	Up	septin 4
SEPTIN5	GeneID:5413,Genbank:NM_002688.5,HGNC:HGNC:9164,HPRD:04100,MIM:602724	2.19494	Up	septin 5
SEPW1	GeneID:6415,Genbank:NM_003009.2,HGNC:HGNC:10752,HPRD:08377,MIM:603235	2.61983	Up	selenoprotein W, 1
SERHL2	GeneID:253190,Genbank:NM_014509.4,HGNC:HGNC:29446,HPRD:15908	Inf	Up	serine hydrolase-like 2
SERPINB7	GeneID:8710,Genbank:NM_001040147.2,HGNC:HGNC:13902,HPRD:04524,MIM:603357	24.2367	Up	serpin family B member 7
SESN2	GeneID:83667,Genbank:NM_031459.4,HGNC:HGNC:20746,HPRD:06378,MIM:607767	0.0905954	Down	sestrin 2
SETDB2	GeneID:83852,Genbank:NM_031915.2,HGNC:HGNC:20263,MIM:607865	0.473088	Down	SET domain bifurcated 2
SFXN3	GeneID:81855,Genbank:NM_030971.3,HGNC:HGNC:16087,HPRD:15329,MIM:615571	2.23488	Up	sideroflexin 3
SGPL1	GeneID:8879,Genbank:XM_011540316.2,HGNC:HGNC:10817,HPRD:07224,MIM:603729	0.492748	Down	sphingosine-1-phosphate lyase 1
SGPP2	GeneID:130367,Genbank:NM_001320834.1,HGNC:HGNC:19953,HPRD:18048,MIM:612827	0.184425	Down	sphingosine-1-phosphate phosphatase 2
SGTB	GeneID:54557,Genbank:XM_005248548.3,HGNC:HGNC:23567,HPRD:18049	0.394639	Down	small glutamine rich tetratricopeptide repeat containing beta
SH2D5	GeneID:400745,Genbank:XM_011541461.2,HGNC:HGNC:28819	0.376596	Down	SH2 domain containing 5
SH2D6	GeneID:284948,Genbank:NM_201594.2,HGNC:HGNC:30439	0.351667	Down	SH2 domain containing 6
SH3BGRL3	GeneID:83442,Genbank:NM_031286.3,HGNC:HGNC:15568,HPRD:15332,MIM:615679	2.34921	Up	SH3 domain binding glutamate rich protein like 3
SH3BP1	GeneID:23616,Genbank:NM_018957.3,HGNC:HGNC:10824	2.91738	Up	SH3 domain binding protein 1
SH3BP2	GeneID:6452,Genbank:NM_001122681.1,HGNC:HGNC:10825,MIM:602104	0.275629	Down	SH3 domain binding protein 2
SH3TC1	GeneID:54436,Genbank:XM_011513488.1,HGNC:HGNC:26009	0.42952	Down	SH3 domain and tetratricopeptide repeats 1
SH3TC2	GeneID:79628,Genbank:NM_024577.3,HGNC:HGNC:29427,HPRD:10496,MIM:608206	2.62894	Up	SH3 domain and tetratricopeptide repeats 2
SH3YL1	GeneID:26751,Genbank:NM_001282682.1,HGNC:HGNC:29546	0.393698	Down	SH3 and SYLF domain containing 1
SHC3	GeneID:53358,Genbank:XM_011518785.2,HGNC:HGNC:18181,MIM:605263	5.27377	Up	SHC adaptor protein 3
SHC4	GeneID:399694,Genbank:NM_203349.3,HGNC:HGNC:16743	7.429	Up	SHC adaptor protein 4
SHISA4	GeneID:149345,Genbank:NM_198149.2,HGNC:HGNC:27139	2.0556	Up	shisa family member 4
SHKBP1	GeneID:92799,Genbank:XM_006723474.1,HGNC:HGNC:19214	2.03247	Up	SH3KBP1 binding protein 1
SHMT2	GeneID:6472,Genbank:NM_005412.5,HGNC:HGNC:10852,HPRD:00717,MIM:138450	0.325907	Down	serine hydroxymethyltransferase 2
SHROOM2	GeneID:357,Genbank:XM_005274500.4,HGNC:HGNC:630,HPRD:02113,MIM:300103	2.5588	Up	shroom family member 2
SIAH2	GeneID:6478,Genbank:NM_005067.5,HGNC:HGNC:10858,MIM:602213	0.430211	Down	siah E3 ubiquitin protein ligase 2
SKIDA1	GeneID:387640,Genbank:XM_011519480.2,HGNC:HGNC:32697	2.35349	Up	SKI/DACH domain containing 1
SKP2	GeneID:6502,Genbank:XM_011514081.2,HGNC:HGNC:10901,HPRD:03256,MIM:601436	2.03942	Up	S-phase kinase-associated protein 2, E3 ubiquitin protein ligase
SLA	GeneID:6503,Genbank:XM_017013739.1,HGNC:HGNC:10902,MIM:601099	14.0031	Up	Src-like-adaptor
SLC16A2	GeneID:6567,Genbank:NM_006517.4,HGNC:HGNC:10923,MIM:300095	2.75626	Up	solute carrier family 16 member 2
SLC16A6	GeneID:9120,Genbank:NM_004694.4,HGNC:HGNC:10927,HPRD:04857,MIM:603880	0.324939	Down	solute carrier family 16 member 6
SLC16A9	GeneID:220963,Genbank:NM_001323977.1,HGNC:HGNC:23520,MIM:614242	0.491455	Down	solute carrier family 16 member 9
SLC1A4	GeneID:6509,Genbank:NM_001193493.1,HGNC:HGNC:10942,HPRD:02576,MIM:600229	0.39145	Down	solute carrier family 1 member 4
SLC1A5	GeneID:6510,Genbank:XM_005259167.4,HGNC:HGNC:10943,HPRD:00173,MIM:109190	0.30617	Down	solute carrier family 1 member 5
SLC22A13	GeneID:9390,Genbank:NM_004256.3,HGNC:HGNC:8494,MIM:604047	3.5938	Up	solute carrier family 22 member 13
SLC22A15	GeneID:55356,Genbank:NM_018420.2,HGNC:HGNC:20301,MIM:608275	0.389372	Down	solute carrier family 22 member 15
SLC23A3	GeneID:151295,Genbank:NM_144712.4,HGNC:HGNC:20601	0.427794	Down	solute carrier family 23 member 3
SLC25A10	GeneID:1468,Genbank:NM_001270888.1,HGNC:HGNC:10980,MIM:606794	2.65881	Up	solute carrier family 25 member 10
SLC26A11	GeneID:284129,Genbank:XM_017024505.1,HGNC:HGNC:14471,MIM:610117	0.473773	Down	solute carrier family 26 member 11
SLC2A12	GeneID:154091,Genbank:NM_145176.2,HGNC:HGNC:18067,HPRD:11572,MIM:610372	10.8537	Up	solute carrier family 2 member 12
SLC2A3	GeneID:6515,Genbank:NM_006931.2,HGNC:HGNC:11007,HPRD:00686,MIM:138170	0.424484	Down	solute carrier family 2 member 3
SLC2A5	GeneID:6518,Genbank:XM_017002136.1,HGNC:HGNC:11010,HPRD:00690,MIM:138230	2.01482	Up	solute carrier family 2 member 5
SLC2A6	GeneID:11182,Genbank:NM_001145099.1,HGNC:HGNC:11011,MIM:606813	2.03625	Up	solute carrier family 2 member 6
SLC31A1	GeneID:1317,Genbank:NM_001859.3,HGNC:HGNC:11016,HPRD:04362,MIM:603085	0.475307	Down	solute carrier family 31 member 1
SLC35F6	GeneID:54978,Genbank:NM_017877.3,HGNC:HGNC:26055,HPRD:12808	0.49078	Down	solute carrier family 35 member F6
SLC38A1	GeneID:81539,Genbank:NM_001077484.1,HGNC:HGNC:13447,MIM:608490	0.495059	Down	solute carrier family 38 member 1
SLC40A1	GeneID:30061,Genbank:NM_014585.5,HGNC:HGNC:10909,HPRD:05229,MIM:604653	2.61687	Up	solute carrier family 40 member 1
SLC43A1	GeneID:8501,Genbank:XM_017018451.1,HGNC:HGNC:9225,HPRD:07227,MIM:603733	0.307417	Down	solute carrier family 43 member 1
SLC45A3	GeneID:85414,Genbank:XM_005245557.4,HGNC:HGNC:8642,HPRD:16312,MIM:605097	2.07701	Up	solute carrier family 45 member 3
SLC46A3	GeneID:283537,Genbank:NM_001135919.1,HGNC:HGNC:27501,MIM:616764	2.65599	Up	solute carrier family 46 member 3
SLC52A3	GeneID:113278,Genbank:XM_005260655.3,HGNC:HGNC:16187,MIM:613350	4.4585	Up	solute carrier family 52 member 3
SLC6A7	GeneID:6534,Genbank:NM_014228.4,HGNC:HGNC:11054,MIM:606205	4.75349	Up	solute carrier family 6 member 7
SLC6A9	GeneID:6536,Genbank:NM_001024845.2,HGNC:HGNC:11056,MIM:601019	0.104485	Down	solute carrier family 6 member 9
SLC7A11	GeneID:23657,Genbank:NM_014331.3,HGNC:HGNC:11059,HPRD:09720,MIM:607933	0.396814	Down	solute carrier family 7 member 11
SLC9A1	GeneID:6548,Genbank:NM_003047.4,HGNC:HGNC:11071,HPRD:00123,MIM:107310	0.390475	Down	solute carrier family 9 member A1
SLCO1C1	GeneID:53919,Genbank:XM_017019489.1,HGNC:HGNC:13819,HPRD:08342,MIM:613389	3.05136	Up	solute carrier organic anion transporter family member 1C1
SLFN5	GeneID:162394,Genbank:XM_005257934.3,HGNC:HGNC:28286,MIM:614952	0.312483	Down	schlafen family member 5
SLX1A	GeneID:548593,Genbank:NM_001014999.2,HGNC:HGNC:20922,HPRD:18681,MIM:615822	3.3882	Up	SLX1 homolog A, structure-specific endonuclease subunit
SMC1B	GeneID:27127,Genbank:NM_001291501.1,HGNC:HGNC:11112,MIM:608685	0.201964	Down	structural maintenance of chromosomes 1B
SMCO2	GeneID:341346,Genbank:XM_011520634.2,HGNC:HGNC:34448	0.336223	Down	single-pass membrane protein with coiled-coil domains 2
SMG5	GeneID:23381,Genbank:NM_001323617.1,HGNC:HGNC:24644,MIM:610962	0.445489	Down	SMG5, nonsense mediated mRNA decay factor
SMKR1	GeneID:100287482,Genbank:NM_001195243.1,HGNC:HGNC:43561	0.453351	Down	small lysine-rich protein 1
SMO	GeneID:6608,Genbank:NM_005631.4,HGNC:HGNC:11119,HPRD:03294,MIM:601500	8.51985	Up	smoothened, frizzled class receptor
SMOX	GeneID:54498,Genbank:NM_001270691.1,HGNC:HGNC:15862,MIM:615854	0.460362	Down	spermine oxidase
SMPD1	GeneID:6609,Genbank:XM_011520303.1,HGNC:HGNC:11120,MIM:607608	2.18172	Up	sphingomyelin phosphodiesterase 1
SMPDL3B	GeneID:27293,Genbank:NM_001304579.1,HGNC:HGNC:21416	0.18296	Down	sphingomyelin phosphodiesterase acid like 3B
SMTN	GeneID:6525,Genbank:NM_134269.2,HGNC:HGNC:11126,HPRD:03675,MIM:602127	3.59116	Up	smoothelin
SNAI1	GeneID:6615,Genbank:NM_005985.3,HGNC:HGNC:11128,HPRD:05025,MIM:604238	2.1691	Up	snail family transcriptional repressor 1
SNAPC1	GeneID:6617,Genbank:NM_003082.3,HGNC:HGNC:11134,HPRD:08998,MIM:600591	0.323581	Down	small nuclear RNA activating complex polypeptide 1
SNCG	GeneID:6623,Genbank:NM_003087.2,HGNC:HGNC:11141,MIM:602998	2.56838	Up	synuclein gamma
SNED1	GeneID:25992,Genbank:XM_017003777.1,HGNC:HGNC:24696,MIM:616634	0.390288	Down	sushi, nidogen and EGF like domains 1
SNRNP25	GeneID:79622,Genbank:NM_024571.3,HGNC:HGNC:14161,HPRD:12673	2.51058	Up	small nuclear ribonucleoprotein U11/U12 subunit 25
SNRNP70	GeneID:6625,Genbank:NM_003089.5,HGNC:HGNC:11150,HPRD:01617,MIM:180740	2.01221	Up	small nuclear ribonucleoprotein U1 subunit 70
SNTB1	GeneID:6641,Genbank:NM_021021.3,HGNC:HGNC:11168,HPRD:02490,MIM:600026	0.384255	Down	syntrophin beta 1
SNX10	GeneID:29887,Genbank:NM_001199835.1,HGNC:HGNC:14974,HPRD:15409,MIM:614780	4.16637	Up	sorting nexin 10
SOCS7	GeneID:30837,Genbank:XM_017024551.1,HGNC:HGNC:29846,HPRD:12299,MIM:608788	0.473083	Down	suppressor of cytokine signaling 7
SOD1	GeneID:6647,Genbank:NM_000454.4,HGNC:HGNC:11179,HPRD:00937,MIM:147450	2.46221	Up	superoxide dismutase 1, soluble
SORD	GeneID:6652,Genbank:NM_003104.5,HGNC:HGNC:11184,MIM:182500	2.15079	Up	sorbitol dehydrogenase
SP5	GeneID:389058,Genbank:XM_011511159.2,HGNC:HGNC:14529,HPRD:18088,MIM:609391	13.9894	Up	Sp5 transcription factor
SPACA6	GeneID:147650,Genbank:XM_017026300.1,HGNC:HGNC:27113	2.16333	Up	sperm acrosome associated 6
SPAG5	GeneID:10615,Genbank:NM_006461.3,HGNC:HGNC:13452,MIM:615562	2.49016	Up	sperm associated antigen 5
SPANXB1	GeneID:728695,Genbank:NM_032461.3,HGNC:HGNC:14329,MIM:300669	Inf	Up	SPANX family member B1
SPATA12	GeneID:353324,Genbank:XM_011533676.2,HGNC:HGNC:23221,HPRD:15426,MIM:609869	3.47835	Up	spermatogenesis associated 12
SPATC1L	GeneID:84221,Genbank:XM_017028480.1,HGNC:HGNC:1298,HPRD:10753,MIM:612412	2.02048	Up	spermatogenesis and centriole associated 1-like
SPC24	GeneID:147841,Genbank:NM_001317031.1,HGNC:HGNC:26913,MIM:609394	2.13735	Up	SPC24, NDC80 kinetochore complex component
SPDYA	GeneID:245711,Genbank:NM_182756.3,HGNC:HGNC:30613,HPRD:18095,MIM:614029	9.20163	Up	speedy/RINGO cell cycle regulator family member A
SPHK1	GeneID:8877,Genbank:XM_005257766.2,HGNC:HGNC:11240,MIM:603730	2.60191	Up	sphingosine kinase 1
SPINK4	GeneID:27290,Genbank:NM_014471.1,HGNC:HGNC:16646,HPRD:11598,MIM:613929	4.12262	Up	serine peptidase inhibitor, Kazal type 4
SPINK6	GeneID:404203,Genbank:NM_205841.3,HGNC:HGNC:29486,MIM:615868	2.57071	Up	serine peptidase inhibitor, Kazal type 6
SPOCD1	GeneID:90853,Genbank:NM_001281988.1,HGNC:HGNC:26338	7.66172	Up	SPOC domain containing 1
SPRY1	GeneID:10252,Genbank:XM_005262686.1,HGNC:HGNC:11269,MIM:602465	0.38628	Down	sprouty RTK signaling antagonist 1
SPX	GeneID:80763,Genbank:NM_030572.3,HGNC:HGNC:28139,HPRD:14405	0.262416	Down	spexin hormone
SQLE	GeneID:6713,Genbank:NM_003129.3,HGNC:HGNC:11279,MIM:602019	2.81349	Up	squalene epoxidase
SQSTM1	GeneID:8878,Genbank:NM_001142298.1,HGNC:HGNC:11280,HPRD:03319,MIM:601530	0.455237	Down	sequestosome 1
SRGN	GeneID:5552,Genbank:XM_017016392.1,HGNC:HGNC:9361,MIM:177040	2.73715	Up	serglycin
SRPX2	GeneID:27286,Genbank:NM_014467.2,HGNC:HGNC:30668,HPRD:06726,MIM:300642	3.67905	Up	sushi repeat containing protein, X-linked 2
STAC	GeneID:6769,Genbank:XM_011534037.2,HGNC:HGNC:11353,MIM:602317	0.485194	Down	SH3 and cysteine rich domain
STARD8	GeneID:9754,Genbank:NM_001142503.2,HGNC:HGNC:19161,MIM:300689	2.15424	Up	StAR related lipid transfer domain containing 8
STC2	GeneID:8614,Genbank:NM_003714.2,HGNC:HGNC:11374,HPRD:04717,MIM:603665	0.153572	Down	stanniocalcin 2
STEAP3	GeneID:55240,Genbank:XM_006712614.3,HGNC:HGNC:24592,MIM:609671	2.44954	Up	STEAP3 metalloreductase
STK32A	GeneID:202374,Genbank:XM_011537577.2,HGNC:HGNC:28317	0.228602	Down	serine/threonine kinase 32A
STK38L	GeneID:23012,Genbank:XM_005253342.3,HGNC:HGNC:17848,HPRD:10256,MIM:615836	2.00092	Up	serine/threonine kinase 38 like
STKLD1	GeneID:169436,Genbank:NM_153710.4,HGNC:HGNC:28669	6.44538	Up	serine/threonine kinase-like domain containing 1
STMN3	GeneID:50861,Genbank:NM_015894.3,HGNC:HGNC:15926,MIM:608362	2.30537	Up	stathmin 3
STON1	GeneID:11037,Genbank:NM_001198595.1,HGNC:HGNC:17003,MIM:605357	0.496245	Down	stonin 1
STOX1	GeneID:219736,Genbank:NM_001130161.2,HGNC:HGNC:23508,HPRD:18579,MIM:609397	0.278845	Down	storkhead box 1
STPG1	GeneID:90529,Genbank:XM_011542403.2,HGNC:HGNC:28070,MIM:615826	0.407397	Down	sperm tail PG-rich repeat containing 1
STRA13	GeneID:201254,Genbank:XM_017024329.1,HGNC:HGNC:11422,MIM:615128	2.22658	Up	stimulated by retinoic acid 13
STXBP6	GeneID:29091,Genbank:NM_001304476.1,HGNC:HGNC:19666,MIM:607958	0.482229	Down	syntaxin binding protein 6
STYK1	GeneID:55359,Genbank:XM_005253417.2,HGNC:HGNC:18889,MIM:611433	4.12552	Up	serine/threonine/tyrosine kinase 1
SULF1	GeneID:23213,Genbank:NM_015170.2,HGNC:HGNC:20391,MIM:610012	0.280563	Down	sulfatase 1
SUOX	GeneID:6821,Genbank:XM_017019907.1,HGNC:HGNC:11460,MIM:606887	2.24481	Up	sulfite oxidase
SVEP1	GeneID:79987,Genbank:NM_153366.3,HGNC:HGNC:15985,MIM:611691	0.410008	Down	sushi, von Willebrand factor type A, EGF and pentraxin domain containing 1
SYCE2	GeneID:256126,Genbank:XM_011527882.2,HGNC:HGNC:27411,MIM:611487	0.348539	Down	synaptonemal complex central element protein 2
SYN1	GeneID:6853,Genbank:NM_133499.2,HGNC:HGNC:11494,HPRD:02433,MIM:313440	5.04332	Up	synapsin I
SYN2	GeneID:6854,Genbank:NM_133625.4,HGNC:HGNC:11495,HPRD:02857,MIM:600755	0.245248	Down	synapsin II
SYNE1	GeneID:23345,Genbank:NM_182961.3,HGNC:HGNC:17089,MIM:608441	0.492214	Down	spectrin repeat containing nuclear envelope protein 1
SYNE3	GeneID:161176,Genbank:XM_005267377.3,HGNC:HGNC:19861,MIM:610861	0.478323	Down	spectrin repeat containing nuclear envelope family member 3
SYNGR3	GeneID:9143,Genbank:NM_004209.5,HGNC:HGNC:11501,HPRD:06801,MIM:603927	0.425775	Down	synaptogyrin 3
SYT14	GeneID:255928,Genbank:XM_017000935.1,HGNC:HGNC:23143,MIM:610949	7.11962	Up	synaptotagmin 14
SYTL2	GeneID:54843,Genbank:NM_001289608.1,HGNC:HGNC:15585,HPRD:10260,MIM:612880	2.66941	Up	synaptotagmin like 2
T	GeneID:6862,Genbank:XM_011536080.2,HGNC:HGNC:11515,HPRD:03236,MIM:601397	0.422246	Down	T brachyury transcription factor
TAF1D	GeneID:79101,Genbank:NM_024116.3,HGNC:HGNC:28759,HPRD:14679,MIM:612823	0.48437	Down	TATA-box binding protein associated factor, RNA polymerase I subunit D
TAGLN	GeneID:6876,Genbank:NM_001001522.1,HGNC:HGNC:11553,MIM:600818	3.54326	Up	transgelin
TAGLN2	GeneID:8407,Genbank:NM_003564.2,HGNC:HGNC:11554,MIM:604634	2.12201	Up	transgelin 2
TARS	GeneID:6897,Genbank:NM_001258437.1,HGNC:HGNC:11572,HPRD:01762,MIM:187790	0.495181	Down	threonyl-tRNA synthetase
TAS2R4	GeneID:50832,Genbank:NM_016944.1,HGNC:HGNC:14911,HPRD:05336,MIM:604869	0.059218	Down	taste 2 receptor member 4
TAS2R5	GeneID:54429,Genbank:NM_018980.2,HGNC:HGNC:14912,HPRD:05453,MIM:605062	0.257209	Down	taste 2 receptor member 5
TAX1BP3	GeneID:30851,Genbank:NM_001204698.1,HGNC:HGNC:30684,HPRD:18160,MIM:616484	2.03314	Up	Tax1 binding protein 3
TBC1D20	GeneID:128637,Genbank:NM_144628.3,HGNC:HGNC:16133,HPRD:15472,MIM:611663	0.486419	Down	TBC1 domain family member 20
TBC1D3L	GeneID:101060376,Genbank:NM_001291459.1,HGNC:HGNC:51246	0.490698	Down	TBC1 domain family member 3L
TBCD	GeneID:6904,Genbank:XM_005256396.4,HGNC:HGNC:11581,MIM:604649	2.17272	Up	tubulin folding cofactor D
TBCEL	GeneID:219899,Genbank:NM_001130047.1,HGNC:HGNC:28115,MIM:610451	0.449519	Down	tubulin folding cofactor E-like
TBX15	GeneID:6913,Genbank:NM_152380.2,HGNC:HGNC:11594,HPRD:16035,MIM:604127	0.363999	Down	T-box 15
TBX20	GeneID:57057,Genbank:XM_017012456.1,HGNC:HGNC:11598,MIM:606061	2.74831	Up	T-box 20
TBX3	GeneID:6926,Genbank:NM_005996.3,HGNC:HGNC:11602,MIM:601621	2.04792	Up	T-box 3
TCAF2	GeneID:285966,Genbank:NM_001130025.1,HGNC:HGNC:26878,MIM:616252	5.7177	Up	TRPM8 channel associated factor 2
TCEA1	GeneID:6917,Genbank:NM_201437.2,HGNC:HGNC:11612,HPRD:03252,MIM:601425	0.351252	Down	transcription elongation factor A1
TCP11L2	GeneID:255394,Genbank:XM_017019131.1,HGNC:HGNC:28627	0.294466	Down	t-complex 11 like 2
TCTN2	GeneID:79867,Genbank:XM_017019975.1,HGNC:HGNC:25774,HPRD:07805,MIM:613846	2.53169	Up	tectonic family member 2
TEF	GeneID:7008,Genbank:NM_001145398.2,HGNC:HGNC:11722,MIM:188595	0.498439	Down	TEF, PAR bZIP transcription factor
TENM1	GeneID:10178,Genbank:XM_017029210.1,HGNC:HGNC:8117,MIM:300588	2.20287	Up	teneurin transmembrane protein 1
TET3	GeneID:200424,Genbank:XM_017003566.1,HGNC:HGNC:28313,MIM:613555	0.450553	Down	tet methylcytosine dioxygenase 3
TFCP2L1	GeneID:29842,Genbank:XM_017003902.1,HGNC:HGNC:17925,HPRD:18175,MIM:609785	2.19813	Up	transcription factor CP2-like 1
TGFB1I1	GeneID:7041,Genbank:NM_001042454.2,HGNC:HGNC:11767,HPRD:03831,MIM:602353	2.00915	Up	transforming growth factor beta 1 induced transcript 1
TGFBI	GeneID:7045,Genbank:NM_000358.2,HGNC:HGNC:11771,HPRD:03409,MIM:601692	2.00998	Up	transforming growth factor beta induced
TGIF1	GeneID:7050,Genbank:NM_174886.2,HGNC:HGNC:11776,HPRD:04023,MIM:602630	0.449579	Down	TGFB induced factor homeobox 1
TGM2	GeneID:7052,Genbank:NM_001323316.1,HGNC:HGNC:11778,HPRD:01825,MIM:190196	2.41106	Up	transglutaminase 2
THAP10	GeneID:56906,Genbank:NM_020147.3,HGNC:HGNC:23193,HPRD:15497,MIM:612538	0.363037	Down	THAP domain containing 10
THSD1	GeneID:55901,Genbank:NM_199263.2,HGNC:HGNC:17754,HPRD:18180,MIM:616821	0.222792	Down	thrombospondin type 1 domain containing 1
TIMM9	GeneID:26520,Genbank:NM_001304485.1,HGNC:HGNC:11819,HPRD:09574,MIM:607384	0.428799	Down	translocase of inner mitochondrial membrane 9
TIPARP	GeneID:25976,Genbank:NM_015508.4,HGNC:HGNC:23696,MIM:612480	0.470586	Down	TCDD inducible poly(ADP-ribose) polymerase
TLR2	GeneID:7097,Genbank:XM_017008573.1,HGNC:HGNC:11848,MIM:603028	0.42195	Down	toll like receptor 2
TM4SF1	GeneID:4071,Genbank:NM_014220.2,HGNC:HGNC:11853,HPRD:01854,MIM:191155	2.58248	Up	transmembrane 4 L six family member 1
TM6SF1	GeneID:53346,Genbank:NM_023003.3,HGNC:HGNC:11860,MIM:606562	0.112059	Down	transmembrane 6 superfamily member 1
TMC6	GeneID:11322,Genbank:NM_007267.7,HGNC:HGNC:18021,MIM:605828	0.366857	Down	transmembrane channel like 6
TMC7	GeneID:79905,Genbank:NM_024847.4,HGNC:HGNC:23000	2.13844	Up	transmembrane channel like 7
TMEM109	GeneID:79073,Genbank:NM_024092.2,HGNC:HGNC:28771,HPRD:14687	2.11528	Up	transmembrane protein 109
TMEM116	GeneID:89894,Genbank:XM_011538948.2,HGNC:HGNC:25084	0.397719	Down	transmembrane protein 116
TMEM144	GeneID:55314,Genbank:XM_005263112.3,HGNC:HGNC:25633,HPRD:07736	2.59191	Up	transmembrane protein 144
TMEM14A	GeneID:28978,Genbank:NM_014051.3,HGNC:HGNC:21076,HPRD:15522,MIM:616870	2.55761	Up	transmembrane protein 14A
TMEM150C	GeneID:441027,Genbank:NM_001080506.1,HGNC:HGNC:37263	Inf	Up	transmembrane protein 150C
TMEM156	GeneID:80008,Genbank:XM_011513753.2,HGNC:HGNC:26260	0.374835	Down	transmembrane protein 156
TMEM171	GeneID:134285,Genbank:NM_173490.7,HGNC:HGNC:27031	5.09536	Up	transmembrane protein 171
TMEM176A	GeneID:55365,Genbank:XM_017012393.1,HGNC:HGNC:24930,HPRD:13635,MIM:610334	0.286804	Down	transmembrane protein 176A
TMEM176B	GeneID:28959,Genbank:NM_014020.3,HGNC:HGNC:29596,MIM:610385	0.363129	Down	transmembrane protein 176B
TMEM184A	GeneID:202915,Genbank:NM_001097620.1,HGNC:HGNC:28797	0.49039	Down	transmembrane protein 184A
TMEM216	GeneID:51259,Genbank:XM_005274039.3,HGNC:HGNC:25018,MIM:613277	0.427785	Down	transmembrane protein 216
TMEM45B	GeneID:120224,Genbank:XM_011542588.2,HGNC:HGNC:25194,HPRD:14020	0.0193816	Down	transmembrane protein 45B
TMEM53	GeneID:79639,Genbank:NM_001300746.1,HGNC:HGNC:26186	2.08042	Up	transmembrane protein 53
TMEM63C	GeneID:57156,Genbank:NM_020431.3,HGNC:HGNC:23787	2.19235	Up	transmembrane protein 63C
TMEM74	GeneID:157753,Genbank:NM_153015.2,HGNC:HGNC:26409,HPRD:08702,MIM:613935	2.06703	Up	transmembrane protein 74
TMEM79	GeneID:84283,Genbank:NM_032323.2,HGNC:HGNC:28196,HPRD:17481,MIM:615531	0.312115	Down	transmembrane protein 79
TMEM92	GeneID:162461,Genbank:NM_001168215.1,HGNC:HGNC:26579	2.41516	Up	transmembrane protein 92
TMEM97	GeneID:27346,Genbank:XM_005257965.3,HGNC:HGNC:28106,MIM:612912	2.02568	Up	transmembrane protein 97
TMIE	GeneID:259236,Genbank:XM_006713097.3,HGNC:HGNC:30800,MIM:607237	0.177567	Down	transmembrane inner ear
TNC	GeneID:3371,Genbank:NM_002160.3,HGNC:HGNC:5318,MIM:187380	3.74378	Up	tenascin C
TNF	GeneID:7124,Genbank:NM_000594.3,HGNC:HGNC:11892,MIM:191160	0.114003	Down	tumor necrosis factor
TNFAIP8L1	GeneID:126282,Genbank:XM_011527680.2,HGNC:HGNC:28279,MIM:615869	2.04667	Up	TNF alpha induced protein 8 like 1
TNFRSF10B	GeneID:8795,Genbank:NM_147187.2,HGNC:HGNC:11905,MIM:603612	0.42185	Down	tumor necrosis factor receptor superfamily member 10b
TNFRSF10C	GeneID:8794,Genbank:NM_003841.3,HGNC:HGNC:11906,HPRD:04681,MIM:603613	0.159831	Down	tumor necrosis factor receptor superfamily member 10c
TNFRSF14	GeneID:8764,Genbank:XM_017002721.1,HGNC:HGNC:11912,MIM:602746	0.194846	Down	tumor necrosis factor receptor superfamily member 14
TNFRSF9	GeneID:3604,Genbank:NM_001561.5,HGNC:HGNC:11924,HPRD:03767,MIM:602250	0.119406	Down	tumor necrosis factor receptor superfamily member 9
TNFSF11	GeneID:8600,Genbank:NM_033012.3,HGNC:HGNC:11926,HPRD:04031,MIM:602642	18.1053	Up	tumor necrosis factor superfamily member 11
TNFSF4	GeneID:7292,Genbank:XM_017002228.1,HGNC:HGNC:11934,HPRD:04668,MIM:603594	0.482281	Down	tumor necrosis factor superfamily member 4
TNS1	GeneID:7145,Genbank:XM_017004810.1,HGNC:HGNC:11973,MIM:600076	11.8533	Up	tensin 1
TP53I11	GeneID:9537,Genbank:NM_001258324.1,HGNC:HGNC:16842	2.00885	Up	tumor protein p53 inducible protein 11
TPGS1	GeneID:91978,Genbank:NM_033513.2,HGNC:HGNC:25058	2.66642	Up	tubulin polyglutamylase complex subunit 1
TPM1	GeneID:7168,Genbank:XM_017022539.1,HGNC:HGNC:12010,HPRD:01839,MIM:191010	2.31802	Up	tropomyosin 1 (alpha)
TPM2	GeneID:7169,Genbank:NM_001301226.1,HGNC:HGNC:12011,HPRD:11768,MIM:190990	2.32107	Up	tropomyosin 2 (beta)
TPRA1	GeneID:131601,Genbank:NM_001142646.2,HGNC:HGNC:30413,MIM:608336	0.473541	Down	transmembrane protein adipocyte associated 1
TPST1	GeneID:8460,Genbank:NM_003596.3,HGNC:HGNC:12020,HPRD:07216,MIM:603125	2.06748	Up	tyrosylprotein sulfotransferase 1
TRAPPC1	GeneID:58485,Genbank:NM_001166621.1,HGNC:HGNC:19894,HPRD:18219,MIM:610969	2.20996	Up	trafficking protein particle complex 1
TRHDE	GeneID:29953,Genbank:XM_017019244.1,HGNC:HGNC:30748,HPRD:09506,MIM:606950	9.59363	Up	thyrotropin releasing hormone degrading enzyme
TRIB3	GeneID:57761,Genbank:NM_021158.4,HGNC:HGNC:16228,HPRD:09836,MIM:607898	0.074979	Down	tribbles pseudokinase 3
TRIM10	GeneID:10107,Genbank:XM_011514225.1,HGNC:HGNC:10072,MIM:605701	0.407691	Down	tripartite motif containing 10
TRIM2	GeneID:23321,Genbank:XM_017007952.1,HGNC:HGNC:15974,MIM:614141	0.304899	Down	tripartite motif containing 2
TRIM29	GeneID:23650,Genbank:XM_011542732.1,HGNC:HGNC:17274,HPRD:10280,MIM:610658	3.20897	Up	tripartite motif containing 29
TRIM4	GeneID:89122,Genbank:NM_033091.2,HGNC:HGNC:16275	0.494238	Down	tripartite motif containing 4
TRIM5	GeneID:85363,Genbank:XM_017018462.1,HGNC:HGNC:16276,MIM:608487	2.52326	Up	tripartite motif containing 5
TRIM6	GeneID:117854,Genbank:NM_058166.4,HGNC:HGNC:16277,MIM:607564	3.4085	Up	tripartite motif containing 6
TRIML2	GeneID:205860,Genbank:XM_011531738.1,HGNC:HGNC:26378	0.17082	Down	tripartite motif family like 2
TRMT13	GeneID:54482,Genbank:XM_005270945.3,HGNC:HGNC:25502	0.485852	Down	tRNA methyltransferase 13 homolog
TRPV4	GeneID:59341,Genbank:NM_021625.4,HGNC:HGNC:18083,MIM:605427	Inf	Up	transient receptor potential cation channel subfamily V member 4
TSC22D3	GeneID:1831,Genbank:XM_005262099.1,HGNC:HGNC:3051,HPRD:04266,MIM:300506	0.185256	Down	TSC22 domain family member 3
TSGA10	GeneID:80705,Genbank:XM_017005047.1,HGNC:HGNC:14927,HPRD:06202,MIM:607166	2.44211	Up	testis specific 10
TSLP	GeneID:85480,Genbank:NM_033035.4,HGNC:HGNC:30743,HPRD:06108,MIM:607003	0.203506	Down	thymic stromal lymphopoietin
TSPAN1	GeneID:10103,Genbank:NM_005727.3,HGNC:HGNC:20657,HPRD:18232,MIM:613170	0.335462	Down	tetraspanin 1
TSPAN13	GeneID:27075,Genbank:NM_014399.3,HGNC:HGNC:21643,HPRD:15510,MIM:613139	2.10547	Up	tetraspanin 13
TSPAN15	GeneID:23555,Genbank:XM_017016010.1,HGNC:HGNC:23298,HPRD:15511,MIM:613140	2.82522	Up	tetraspanin 15
TSPAN8	GeneID:7103,Genbank:XM_017019913.1,HGNC:HGNC:11855,HPRD:02865,MIM:600769	2.03514	Up	tetraspanin 8
TSSK6	GeneID:83983,Genbank:NM_032037.3,HGNC:HGNC:30410,HPRD:15441,MIM:610712	0.302402	Down	testis specific serine kinase 6
TTC6	GeneID:319089,Genbank:NM_001310135.1,HGNC:HGNC:19739	0.379726	Down	tetratricopeptide repeat domain 6
TTYH2	GeneID:94015,Genbank:NM_032646.5,HGNC:HGNC:13877,HPRD:16394,MIM:608855	0.459901	Down	tweety family member 2
TTYH3	GeneID:80727,Genbank:NM_025250.2,HGNC:HGNC:22222,HPRD:12333,MIM:608919	2.07789	Up	tweety family member 3
TUBA1A	GeneID:7846,Genbank:NM_006009.3,HGNC:HGNC:20766,HPRD:03959,MIM:602529	3.45238	Up	tubulin alpha 1a
TUBA1B	GeneID:10376,Genbank:NM_006082.2,HGNC:HGNC:18809,MIM:602530	2.41855	Up	tubulin alpha 1b
TUBA1C	GeneID:84790,Genbank:NM_001303115.1,HGNC:HGNC:20768	2.18823	Up	tubulin alpha 1c
TUBA4A	GeneID:7277,Genbank:NM_001278552.1,HGNC:HGNC:12407,HPRD:01851,MIM:191110	2.99625	Up	tubulin alpha 4a
TUBB	GeneID:203068,Genbank:NM_178014.3,HGNC:HGNC:20778,MIM:191130	2.2058	Up	tubulin beta class I
TUBB2A	GeneID:7280,Genbank:NM_001069.2,HGNC:HGNC:12412,HPRD:01852,MIM:615101	2.54103	Up	tubulin beta 2A class IIa
TUBB3	GeneID:10381,Genbank:NM_001197181.1,HGNC:HGNC:20772,MIM:602661	9.01959	Up	tubulin beta 3 class III
TUBB4B	GeneID:10383,Genbank:NM_006088.5,HGNC:HGNC:20771,HPRD:04043,MIM:602660	2.34199	Up	tubulin beta 4B class IVb
TUBB6	GeneID:84617,Genbank:NM_001303524.1,HGNC:HGNC:20776,MIM:615103	3.14921	Up	tubulin beta 6 class V
TUBE1	GeneID:51175,Genbank:NM_016262.4,HGNC:HGNC:20775,HPRD:06298,MIM:607345	0.234035	Down	tubulin epsilon 1
TWF2	GeneID:11344,Genbank:NM_007284.3,HGNC:HGNC:9621,HPRD:08464,MIM:607433	2.08618	Up	twinfilin actin binding protein 2
TXK	GeneID:7294,Genbank:XM_017008581.1,HGNC:HGNC:12434,MIM:600058	0.194293	Down	TXK tyrosine kinase
TXNDC5	GeneID:81567,Genbank:NM_030810.3,HGNC:HGNC:21073,MIM:616412	2.11739	Up	thioredoxin domain containing 5
TXNIP	GeneID:10628,Genbank:NM_006472.5,HGNC:HGNC:16952,MIM:606599	0.21308	Down	thioredoxin interacting protein
TXNL4B	GeneID:54957,Genbank:XM_017023377.1,HGNC:HGNC:26041	0.409036	Down	thioredoxin like 4B
U2AF1L4	GeneID:199746,Genbank:NM_144987.3,HGNC:HGNC:23020,MIM:601080	0.287294	Down	U2 small nuclear RNA auxiliary factor 1-like 4
UBASH3B	GeneID:84959,Genbank:NM_032873.4,HGNC:HGNC:29884,HPRD:16463,MIM:609201	2.65512	Up	ubiquitin associated and SH3 domain containing B
UGT1A7	GeneID:54577,Genbank:NM_019077.2,HGNC:HGNC:12539,MIM:606432	4.98811	Up	UDP glucuronosyltransferase family 1 member A7
UHRF1	GeneID:29128,Genbank:NM_001290050.1,HGNC:HGNC:12556,MIM:607990	2.11911	Up	ubiquitin like with PHD and ring finger domains 1
UHRF1BP1	GeneID:54887,Genbank:NM_017754.3,HGNC:HGNC:21216	0.330043	Down	UHRF1 binding protein 1
ULBP1	GeneID:80329,Genbank:XM_017011322.1,HGNC:HGNC:14893,HPRD:09297,MIM:605697	0.0941847	Down	UL16 binding protein 1
ULBP2	GeneID:80328,Genbank:NM_025217.3,HGNC:HGNC:14894,HPRD:16143,MIM:605698	2.13895	Up	UL16 binding protein 2
ULBP3	GeneID:79465,Genbank:NM_024518.2,HGNC:HGNC:14895,HPRD:16144,MIM:605699	2.57264	Up	UL16 binding protein 3
UNC5B	GeneID:219699,Genbank:NM_170744.4,HGNC:HGNC:12568,HPRD:08487,MIM:607870	0.0335958	Down	unc-5 netrin receptor B
UNC5C	GeneID:8633,Genbank:NM_003728.3,HGNC:HGNC:12569,MIM:603610	2.25949	Up	unc-5 netrin receptor C
UNC5D	GeneID:137970,Genbank:NM_080872.3,HGNC:HGNC:18634,MIM:616466	5.23684	Up	unc-5 netrin receptor D
UPP1	GeneID:7378,Genbank:XM_011515512.2,HGNC:HGNC:12576,HPRD:08932,MIM:191730	0.344904	Down	uridine phosphorylase 1
USB1	GeneID:79650,Genbank:XM_005256144.3,HGNC:HGNC:25792,HPRD:07815,MIM:613276	2.17514	Up	U6 snRNA biogenesis phosphodiesterase 1
USP36	GeneID:57602,Genbank:XM_017024900.1,HGNC:HGNC:20062,MIM:612543	0.49245	Down	ubiquitin specific peptidase 36
USP37	GeneID:57695,Genbank:XM_005246720.2,HGNC:HGNC:20063	0.459678	Down	ubiquitin specific peptidase 37
VAMP1	GeneID:6843,Genbank:NM_016830.3,HGNC:HGNC:12642,HPRD:01716,MIM:185880	2.53286	Up	vesicle associated membrane protein 1
VASH2	GeneID:79805,Genbank:XM_011509997.1,HGNC:HGNC:25723,MIM:610471	6.37314	Up	vasohibin 2
VCAN	GeneID:1462,Genbank:NM_004385.4,HGNC:HGNC:2464,HPRD:00340,MIM:118661	10.3929	Up	versican
VCL	GeneID:7414,Genbank:NM_014000.2,HGNC:HGNC:12665,HPRD:01900,MIM:193065	2.33919	Up	vinculin
VCP	GeneID:7415,Genbank:NM_007126.3,HGNC:HGNC:12666,HPRD:03013,MIM:601023	2.34	Up	valosin containing protein
VDAC1	GeneID:7416,Genbank:NM_003374.2,HGNC:HGNC:12669,HPRD:05137,MIM:604492	2.3321	Up	voltage dependent anion channel 1
VDR	GeneID:7421,Genbank:NM_000376.2,HGNC:HGNC:12679,MIM:601769	2.04026	Up	vitamin D (1,25- dihydroxyvitamin D3) receptor
VEGFA	GeneID:7422,Genbank:NM_001025366.2,HGNC:HGNC:12680,HPRD:01889,MIM:192240	0.16448	Down	vascular endothelial growth factor A
VEPH1	GeneID:79674,Genbank:NM_001167911.1,HGNC:HGNC:25735,MIM:609594	0.216761	Down	ventricular zone expressed PH domain containing 1
VGF	GeneID:7425,Genbank:XM_011516549.2,HGNC:HGNC:12684,HPRD:03717,MIM:602186	0.339614	Down	VGF nerve growth factor inducible
VIM	GeneID:7431,Genbank:XM_006717500.1,HGNC:HGNC:12692,MIM:193060	2.43241	Up	vimentin
VLDLR	GeneID:7436,Genbank:NM_003383.4,HGNC:HGNC:12698,MIM:192977	0.348367	Down	very low density lipoprotein receptor
WARS	GeneID:7453,Genbank:NM_213645.1,HGNC:HGNC:12729,MIM:191050	0.33794	Down	tryptophanyl-tRNA synthetase
WDR31	GeneID:114987,Genbank:NM_001006615.2,HGNC:HGNC:21421,HPRD:18299	0.371731	Down	WD repeat domain 31
WDR45	GeneID:11152,Genbank:NM_007075.3,HGNC:HGNC:28912,MIM:300526	0.473528	Down	WD repeat domain 45
WDSUB1	GeneID:151525,Genbank:NM_001307994.1,HGNC:HGNC:26697	0.354012	Down	WD repeat, sterile alpha motif and U-box domain containing 1
WFS1	GeneID:7466,Genbank:XM_017008586.1,HGNC:HGNC:12762,MIM:606201	2.25999	Up	wolframin ER transmembrane glycoprotein
WISP1	GeneID:8840,Genbank:NM_003882.3,HGNC:HGNC:12769,HPRD:16019,MIM:603398	7.6583	Up	WNT1 inducible signaling pathway protein 1
WNT6	GeneID:7475,Genbank:NM_006522.3,HGNC:HGNC:12785,HPRD:05233,MIM:604663	6.26707	Up	Wnt family member 6
XAF1	GeneID:54739,Genbank:XM_005256706.4,HGNC:HGNC:30932,HPRD:06978,MIM:606717	0.0737116	Down	XIAP associated factor 1
XBP1	GeneID:7494,Genbank:NM_001079539.1,HGNC:HGNC:12801,MIM:194355	0.26729	Down	X-box binding protein 1
XDH	GeneID:7498,Genbank:XM_011533095.2,HGNC:HGNC:12805,MIM:607633	2.30074	Up	xanthine dehydrogenase
XK	GeneID:7504,Genbank:XM_011543978.2,HGNC:HGNC:12811,HPRD:02444,MIM:314850	0.38394	Down	X-linked Kx blood group
XPOT	GeneID:11260,Genbank:NM_007235.4,HGNC:HGNC:12826,HPRD:04418,MIM:603180	0.360022	Down	exportin for tRNA
XRCC3	GeneID:7517,Genbank:XM_005268046.2,HGNC:HGNC:12830,MIM:600675	0.49639	Down	X-ray repair complementing defective repair in Chinese hamster cells 3
YARS	GeneID:8565,Genbank:XM_017002651.1,HGNC:HGNC:12840,HPRD:09153,MIM:603623	0.3601	Down	tyrosyl-tRNA synthetase
YBX2	GeneID:51087,Genbank:NM_015982.3,HGNC:HGNC:17948,MIM:611447	0.213302	Down	Y-box binding protein 2
ZBBX	GeneID:79740,Genbank:XM_017007190.1,HGNC:HGNC:26245	Inf	Up	zinc finger B-box domain containing
ZBED2	GeneID:79413,Genbank:NM_024508.4,HGNC:HGNC:20710,HPRD:15686,MIM:615246	Inf	Up	zinc finger BED-type containing 2
ZBED6CL	GeneID:113763,Genbank:NM_138434.2,HGNC:HGNC:21720,HPRD:12917,MIM:615252	2.18322	Up	ZBED6 C-terminal like
ZBTB2	GeneID:57621,Genbank:XM_017011137.1,HGNC:HGNC:20868,HPRD:10314,MIM:616595	0.460268	Down	zinc finger and BTB domain containing 2
ZBTB21	GeneID:49854,Genbank:XM_011529588.2,HGNC:HGNC:13083,MIM:616485	0.41816	Down	zinc finger and BTB domain containing 21
ZBTB46	GeneID:140685,Genbank:NM_025224.3,HGNC:HGNC:16094,MIM:614639	0.22883	Down	zinc finger and BTB domain containing 46
ZBTB7B	GeneID:51043,Genbank:XM_006711359.2,HGNC:HGNC:18668,MIM:607646	0.427646	Down	zinc finger and BTB domain containing 7B
ZC3H6	GeneID:376940,Genbank:XM_006712519.2,HGNC:HGNC:24762	0.426397	Down	zinc finger CCCH-type containing 6
ZC3H8	GeneID:84524,Genbank:XM_017005107.1,HGNC:HGNC:30941	0.426862	Down	zinc finger CCCH-type containing 8
ZCCHC5	GeneID:203430,Genbank:NM_152694.2,HGNC:HGNC:22997,HPRD:06756	Inf	Up	zinc finger CCHC-type containing 5
ZCCHC8	GeneID:55596,Genbank:NM_017612.4,HGNC:HGNC:25265,HPRD:11698,MIM:616381	0.391058	Down	zinc finger CCHC-type containing 8
ZDBF2	GeneID:57683,Genbank:NM_020923.2,HGNC:HGNC:29313	0.408375	Down	zinc finger DBF-type containing 2
ZDHHC12	GeneID:84885,Genbank:XM_011519116.2,HGNC:HGNC:19159,HPRD:15709	3.13607	Up	zinc finger DHHC-type containing 12
ZFAND1	GeneID:79752,Genbank:NM_001170796.1,HGNC:HGNC:25858	0.471397	Down	zinc finger AN1-type containing 1
ZFP69B	GeneID:65243,Genbank:XM_005271139.3,HGNC:HGNC:28053	0.226123	Down	ZFP69 zinc finger protein B
ZFYVE9	GeneID:9372,Genbank:XM_017002845.1,HGNC:HGNC:6775,HPRD:04782,MIM:603755	0.471205	Down	zinc finger FYVE-type containing 9
ZHX2	GeneID:22882,Genbank:XM_005250837.4,HGNC:HGNC:18513,HPRD:16458,MIM:609185	0.322301	Down	zinc fingers and homeoboxes 2
ZIC2	GeneID:7546,Genbank:NM_007129.3,HGNC:HGNC:12873,HPRD:04353,MIM:603073	0.470649	Down	Zic family member 2
ZMAT1	GeneID:84460,Genbank:XM_005262213.4,HGNC:HGNC:29377	0.283225	Down	zinc finger matrin-type 1
ZMYM5	GeneID:9205,Genbank:XM_017020849.1,HGNC:HGNC:13029,MIM:616443	0.396322	Down	zinc finger MYM-type containing 5
ZMYND15	GeneID:84225,Genbank:NM_001267822.1,HGNC:HGNC:20997,MIM:614312	0.172669	Down	zinc finger MYND-type containing 15
ZNF146	GeneID:7705,Genbank:NM_007145.2,HGNC:HGNC:12931,MIM:601505	0.463118	Down	zinc finger protein 146
ZNF232	GeneID:7775,Genbank:XM_017025021.1,HGNC:HGNC:13026,MIM:616463	0.494125	Down	zinc finger protein 232
ZNF233	GeneID:353355,Genbank:XM_017026759.1,HGNC:HGNC:30946	0.412273	Down	zinc finger protein 233
ZNF365	GeneID:22891,Genbank:XM_017015937.1,HGNC:HGNC:18194,MIM:607818	2.41472	Up	zinc finger protein 365
ZNF391	GeneID:346157,Genbank:NM_001322288.1,HGNC:HGNC:18779	0.382022	Down	zinc finger protein 391
ZNF419	GeneID:79744,Genbank:NM_001291744.1,HGNC:HGNC:20648	0.324591	Down	zinc finger protein 419
ZNF433	GeneID:163059,Genbank:NM_001308348.1,HGNC:HGNC:20811	0.414597	Down	zinc finger protein 433
ZNF460	GeneID:10794,Genbank:XM_005258422.3,HGNC:HGNC:21628,MIM:604755	0.367552	Down	zinc finger protein 460
ZNF467	GeneID:168544,Genbank:XM_017011799.1,HGNC:HGNC:23154,HPRD:18343,MIM:614040	0.26002	Down	zinc finger protein 467
ZNF48	GeneID:197407,Genbank:NM_001214906.1,HGNC:HGNC:13114	0.384261	Down	zinc finger protein 48
ZNF497	GeneID:162968,Genbank:NM_001207009.1,HGNC:HGNC:23714	0.319405	Down	zinc finger protein 497
ZNF501	GeneID:115560,Genbank:NM_001258280.1,HGNC:HGNC:23717	0.246127	Down	zinc finger protein 501
ZNF543	GeneID:125919,Genbank:NM_213598.3,HGNC:HGNC:25281,MIM:616847	0.456573	Down	zinc finger protein 543
ZNF566	GeneID:84924,Genbank:XM_011527428.1,HGNC:HGNC:25919	0.485484	Down	zinc finger protein 566
ZNF571	GeneID:51276,Genbank:XM_017026860.1,HGNC:HGNC:25000	0.483205	Down	zinc finger protein 571
ZNF594	GeneID:84622,Genbank:NM_032530.1,HGNC:HGNC:29392	0.478171	Down	zinc finger protein 594
ZNF620	GeneID:253639,Genbank:XM_017006069.1,HGNC:HGNC:28742,HPRD:15878	0.446976	Down	zinc finger protein 620
ZNF623	GeneID:9831,Genbank:NM_001261843.1,HGNC:HGNC:29084	0.448399	Down	zinc finger protein 623
ZNF674	GeneID:641339,Genbank:NM_001146291.1,HGNC:HGNC:17625,MIM:300573	0.276042	Down	zinc finger protein 674
ZNF770	GeneID:54989,Genbank:NM_014106.3,HGNC:HGNC:26061,HPRD:16918	0.355397	Down	zinc finger protein 770
ZNF771	GeneID:51333,Genbank:NM_016643.3,HGNC:HGNC:29653	2.20796	Up	zinc finger protein 771
ZNF789	GeneID:285989,Genbank:XM_011516067.2,HGNC:HGNC:27801	2.15562	Up	zinc finger protein 789
ZNF790	GeneID:388536,Genbank:XM_005258903.4,HGNC:HGNC:33114	0.465852	Down	zinc finger protein 790
ZNF827	GeneID:152485,Genbank:XM_017007768.1,HGNC:HGNC:27193	0.482337	Down	zinc finger protein 827
ZNF844	GeneID:284391,Genbank:NM_001136501.2,HGNC:HGNC:25932	0.275865	Down	zinc finger protein 844
ZNF862	GeneID:643641,Genbank:NM_001099220.1,HGNC:HGNC:34519	0.444034	Down	zinc finger protein 862
ZNF879	GeneID:345462,Genbank:XM_011534551.2,HGNC:HGNC:37273	0.389422	Down	zinc finger protein 879
ZNF93	GeneID:81931,Genbank:NM_031218.3,HGNC:HGNC:13169,HPRD:10334,MIM:603975	2.03475	Up	zinc finger protein 93
ZP3	GeneID:7784,Genbank:NM_007155.5,HGNC:HGNC:13189,MIM:182889	0.494634	Down	zona pellucida glycoprotein 3 (sperm receptor)
ZSCAN5A	GeneID:79149,Genbank:NM_001322072.1,HGNC:HGNC:23710	4.48029	Up	zinc finger and SCAN domain containing 5A

## Sheet: Sh-LHX6EX(+12) vs Con DEGs list
Sh-LHX6EX(+12) vs Con DEGs list
gene_id	Dbxref	foldChange	up_down	product
ABCA1	GeneID:19,Genbank:NM_005502.3,HGNC:HGNC:29,HPRD:02501,MIM:600046	2.28206	Up	ATP binding cassette subfamily A member 1
ABCA10	GeneID:10349,Genbank:NM_080282.3,HGNC:HGNC:30,MIM:612508	2.61987	Up	ATP binding cassette subfamily A member 10
ABCA12	GeneID:26154,Genbank:XM_011510951.2,HGNC:HGNC:14637,HPRD:07416,MIM:607800	4.39345	Up	ATP binding cassette subfamily A member 12
ABCB9	GeneID:23457,Genbank:NM_001243014.1,HGNC:HGNC:50,MIM:605453	2.0349	Up	ATP binding cassette subfamily B member 9
ABCG2	GeneID:9429,Genbank:NM_001257386.1,HGNC:HGNC:74,MIM:603756	2.02101	Up	ATP binding cassette subfamily G member 2 (Junior blood group)
ABI3BP	GeneID:25890,Genbank:XM_005247299.3,HGNC:HGNC:17265,HPRD:09380,MIM:606279	5.23986	Up	ABI family member 3 binding protein
ABL2	GeneID:27,Genbank:NM_001168238.1,HGNC:HGNC:77,MIM:164690	2.19941	Up	ABL proto-oncogene 2, non-receptor tyrosine kinase
ACER2	GeneID:340485,Genbank:NM_001010887.2,HGNC:HGNC:23675,MIM:613492	2.25265	Up	alkaline ceramidase 2
ACSL5	GeneID:51703,Genbank:NM_203379.1,HGNC:HGNC:16526,HPRD:16139,MIM:605677	2.62035	Up	acyl-CoA synthetase long-chain family member 5
ACSS1	GeneID:84532,Genbank:NM_001252675.1,HGNC:HGNC:16091,HPRD:12413,MIM:614355	2.86195	Up	acyl-CoA synthetase short-chain family member 1
ACTBL2	GeneID:345651,Genbank:NM_001017992.3,HGNC:HGNC:17780,HPRD:18598,MIM:614835	5.77561	Up	actin, beta-like 2
ADAM12	GeneID:8038,Genbank:NM_001288973.1,HGNC:HGNC:190,MIM:602714	0.373821	Down	ADAM metallopeptidase domain 12
ADAM19	GeneID:8728,Genbank:NM_033274.4,HGNC:HGNC:197,MIM:603640	3.13663	Up	ADAM metallopeptidase domain 19
ADAM23	GeneID:8745,Genbank:XM_011512086.2,HGNC:HGNC:202,HPRD:04752,MIM:603710	2.83519	Up	ADAM metallopeptidase domain 23
ADAMTS5	GeneID:11096,Genbank:NM_007038.4,HGNC:HGNC:221,MIM:605007	0.391157	Down	ADAM metallopeptidase with thrombospondin type 1 motif 5
ADAMTS8	GeneID:11095,Genbank:NM_007037.5,HGNC:HGNC:224,MIM:605175	0.498299	Down	ADAM metallopeptidase with thrombospondin type 1 motif 8
ADAP1	GeneID:11033,Genbank:NM_001284308.1,HGNC:HGNC:16486,HPRD:09733,MIM:608114	2.67046	Up	ArfGAP with dual PH domains 1
ADGRE1	GeneID:2015,Genbank:NM_001974.4,HGNC:HGNC:3336,MIM:600493	10.7741	Up	adhesion G protein-coupled receptor E1
ADGRF4	GeneID:221393,Genbank:NM_153838.3,HGNC:HGNC:19011,MIM:614268	8.58003	Up	adhesion G protein-coupled receptor F4
ADIRF	GeneID:10974,Genbank:NM_006829.2,HGNC:HGNC:24043,HPRD:16575	8.20396	Up	adipogenesis regulatory factor
ADORA2A	GeneID:135,Genbank:NM_001278500.1,HGNC:HGNC:263,MIM:102776	3.0624	Up	adenosine A2a receptor
ADORA2B	GeneID:136,Genbank:XM_011523659.2,HGNC:HGNC:264,HPRD:15971,MIM:600446	3.34778	Up	adenosine A2b receptor
ADPRH	GeneID:141,Genbank:XM_011512438.2,HGNC:HGNC:269,HPRD:04359,MIM:603081	2.1371	Up	ADP-ribosylarginine hydrolase
ADRB2	GeneID:154,Genbank:NM_000024.5,HGNC:HGNC:286,HPRD:00187,MIM:109690	2.96972	Up	adrenoceptor beta 2
AEBP1	GeneID:165,Genbank:XM_011515162.1,HGNC:HGNC:303,MIM:602981	5.34213	Up	AE binding protein 1
AGBL2	GeneID:79841,Genbank:XM_011520373.2,HGNC:HGNC:26296,HPRD:08039	2.34425	Up	ATP/GTP binding protein-like 2
AGT	GeneID:183,Genbank:NM_000029.3,HGNC:HGNC:333,HPRD:00106,MIM:106150	2.06883	Up	angiotensinogen
AIM1	GeneID:202,Genbank:XM_005266839.3,HGNC:HGNC:356,HPRD:18576,MIM:601797	4.09022	Up	absent in melanoma 1
AIM1L	GeneID:55057,Genbank:NM_001039775.3,HGNC:HGNC:17295	2.9443	Up	absent in melanoma 1-like
ALOX5AP	GeneID:241,Genbank:NM_001204406.1,HGNC:HGNC:436,HPRD:04742,MIM:603700	3.21034	Up	arachidonate 5-lipoxygenase activating protein
ALOXE3	GeneID:59344,Genbank:NM_001165960.1,HGNC:HGNC:13743,MIM:607206	2.78357	Up	arachidonate lipoxygenase 3
ALPP	GeneID:250,Genbank:NM_001632.4,HGNC:HGNC:439,MIM:171800	0.298138	Down	alkaline phosphatase, placental
AMMECR1L	GeneID:83607,Genbank:XM_011511952.2,HGNC:HGNC:28658	0.463881	Down	AMMECR1 like
AMN1	GeneID:196394,Genbank:NM_001278411.1,HGNC:HGNC:27281	2.10731	Up	antagonist of mitotic exit network 1 homolog
AMPD3	GeneID:272,Genbank:NM_001172431.1,HGNC:HGNC:470,MIM:102772	2.21839	Up	adenosine monophosphate deaminase 3
AMZ1	GeneID:155185,Genbank:XM_011515151.2,HGNC:HGNC:22231,HPRD:17232,MIM:615168	2.97461	Up	archaelysin family metallopeptidase 1
ANGPT1	GeneID:284,Genbank:NM_001199859.2,HGNC:HGNC:484,HPRD:03392,MIM:601667	0.392149	Down	angiopoietin 1
ANGPTL2	GeneID:23452,Genbank:NM_012098.2,HGNC:HGNC:490,HPRD:05415,MIM:605001	3.34603	Up	angiopoietin like 2
ANGPTL4	GeneID:51129,Genbank:NM_139314.2,HGNC:HGNC:16039,HPRD:16173,MIM:605910	3.49754	Up	angiopoietin like 4
ANKDD1B	GeneID:728780,Genbank:XM_017009814.1,HGNC:HGNC:32525	Inf	Up	ankyrin repeat and death domain containing 1B
ANKRD33B	GeneID:651746,Genbank:NM_001164440.1,HGNC:HGNC:35240	2.17115	Up	ankyrin repeat domain 33B
ANTXR1	GeneID:84168,Genbank:NM_032208.2,HGNC:HGNC:21014,HPRD:05913,MIM:606410	0.451093	Down	anthrax toxin receptor 1
ANTXR2	GeneID:118429,Genbank:NM_001286780.1,HGNC:HGNC:21732,HPRD:07452,MIM:608041	3.279	Up	anthrax toxin receptor 2
AOC1	GeneID:26,Genbank:XM_017011945.1,HGNC:HGNC:80,MIM:104610	0.139788	Down	amine oxidase, copper containing 1
AP1M2	GeneID:10053,Genbank:NM_005498.4,HGNC:HGNC:558,HPRD:06296,MIM:607309	0.496638	Down	adaptor related protein complex 1 mu 2 subunit
AP5S1	GeneID:55317,Genbank:NM_001204446.1,HGNC:HGNC:15875,MIM:614824	0.453376	Down	adaptor related protein complex 5 sigma 1 subunit
APC2	GeneID:10297,Genbank:XM_005259475.2,HGNC:HGNC:24036,HPRD:09802,MIM:612034	2.08398	Up	adenomatosis polyposis coli 2
APCDD1L	GeneID:164284,Genbank:NM_153360.2,HGNC:HGNC:26892,HPRD:08294	4.35836	Up	adenomatosis polyposis coli down-regulated 1 like
APOL1	GeneID:8542,Genbank:NM_145343.2,HGNC:HGNC:618,HPRD:04774,MIM:603743	4.18724	Up	apolipoprotein L1
APOL3	GeneID:80833,Genbank:NM_145642.2,HGNC:HGNC:14868,MIM:607253	4.53604	Up	apolipoprotein L3
APOL6	GeneID:80830,Genbank:XM_011530392.2,HGNC:HGNC:14870,HPRD:06266,MIM:607256	2.27753	Up	apolipoprotein L6
AQP11	GeneID:282679,Genbank:NM_173039.2,HGNC:HGNC:19940,HPRD:16503,MIM:609914	3.51385	Up	aquaporin 11
AQP6	GeneID:363,Genbank:NM_001652.3,HGNC:HGNC:639,MIM:601383	0.0722157	Down	aquaporin 6
ARC	GeneID:23237,Genbank:NM_015193.4,HGNC:HGNC:648,HPRD:12469,MIM:612461	3.28582	Up	activity-regulated cytoskeleton-associated protein
ARHGAP40	GeneID:343578,Genbank:NM_001164431.1,HGNC:HGNC:16226	12.6375	Up	Rho GTPase activating protein 40
ARL4C	GeneID:10123,Genbank:NM_001282431.1,HGNC:HGNC:698,HPRD:11988,MIM:604787	2.59606	Up	ADP ribosylation factor like GTPase 4C
ARNTL2	GeneID:56938,Genbank:NM_001248003.1,HGNC:HGNC:18984,HPRD:16507,MIM:614517	2.07335	Up	aryl hydrocarbon receptor nuclear translocator like 2
AS3MT	GeneID:57412,Genbank:NM_020682.3,HGNC:HGNC:17452,MIM:611806	0.414516	Down	arsenite methyltransferase
ASTL	GeneID:431705,Genbank:XM_011511206.2,HGNC:HGNC:31704,MIM:608860	5.37583	Up	astacin-like metallo-endopeptidase (M12 family)
ATF1	GeneID:466,Genbank:XM_017019336.1,HGNC:HGNC:783,HPRD:00440,MIM:123803	0.384893	Down	activating transcription factor 1
ATP2A3	GeneID:489,Genbank:NM_174957.2,HGNC:HGNC:813,HPRD:03568,MIM:601929	0.448884	Down	ATPase sarcoplasmic/endoplasmic reticulum Ca2+ transporting 3
ATP7B	GeneID:540,Genbank:XM_005266430.4,HGNC:HGNC:870,MIM:606882	2.24557	Up	ATPase copper transporting beta
ATP8B1	GeneID:5205,Genbank:XM_011526023.2,HGNC:HGNC:3706,HPRD:03867,MIM:602397	2.06972	Up	ATPase phospholipid transporting 8B1
ATXN1	GeneID:6310,Genbank:NM_001128164.1,HGNC:HGNC:10548,MIM:601556	2.0796	Up	ataxin 1
B3GALT5	GeneID:10317,Genbank:NM_001278650.1,HGNC:HGNC:920,MIM:604066	5.76028	Up	beta-1,3-galactosyltransferase 5
BCL10	GeneID:8915,Genbank:NM_001320715.1,HGNC:HGNC:989,MIM:603517	0.492241	Down	B-cell CLL/lymphoma 10
BDKRB1	GeneID:623,Genbank:NM_000710.3,HGNC:HGNC:1029,HPRD:02639,MIM:600337	4.93573	Up	bradykinin receptor B1
BEX2	GeneID:84707,Genbank:NM_032621.3,HGNC:HGNC:30933,MIM:300691	2.29485	Up	brain expressed X-linked 2
BEX4	GeneID:56271,Genbank:NM_001080425.3,HGNC:HGNC:25475,MIM:300692	3.12703	Up	brain expressed X-linked 4
BGN	GeneID:633,Genbank:NM_001711.5,HGNC:HGNC:1044,HPRD:02359,MIM:301870	2.05539	Up	biglycan
BHLHE41	GeneID:79365,Genbank:NM_030762.2,HGNC:HGNC:16617,HPRD:16204,MIM:606200	3.20248	Up	basic helix-loop-helix family member e41
BIK	GeneID:638,Genbank:NM_001197.4,HGNC:HGNC:1051,HPRD:04547,MIM:603392	7.13069	Up	BCL2 interacting killer
BIRC3	GeneID:330,Genbank:NM_001165.4,HGNC:HGNC:591,HPRD:03426,MIM:601721	2.75006	Up	baculoviral IAP repeat containing 3
BMF	GeneID:90427,Genbank:NM_001003943.2,HGNC:HGNC:24132,MIM:606266	0.388532	Down	Bcl2 modifying factor
BMP2K	GeneID:55589,Genbank:NM_198892.1,HGNC:HGNC:18041,HPRD:09828	2.19028	Up	BMP2 inducible kinase
BTBD3	GeneID:22903,Genbank:NM_181443.3,HGNC:HGNC:15854,MIM:615566	0.388108	Down	BTB domain containing 3
BTN3A1	GeneID:11119,Genbank:NM_001145009.1,HGNC:HGNC:1138,HPRD:10693,MIM:613593	2.69535	Up	butyrophilin subfamily 3 member A1
C12orf73	GeneID:728568,Genbank:NM_001135570.1,HGNC:HGNC:34450	0.40068	Down	chromosome 12 open reading frame 73
C16orf45	GeneID:89927,Genbank:NM_033201.2,HGNC:HGNC:19213,HPRD:12382	2.2242	Up	chromosome 16 open reading frame 45
C1orf204	GeneID:284677,Genbank:NM_001134233.1,HGNC:HGNC:27647	3.30904	Up	chromosome 1 open reading frame 204
C1S	GeneID:716,Genbank:NM_201442.2,HGNC:HGNC:1247,HPRD:00397,MIM:120580	2.05705	Up	complement component 1, s subcomponent
C20orf194	GeneID:25943,Genbank:NM_001009984.2,HGNC:HGNC:17721,MIM:614146	2.46073	Up	chromosome 20 open reading frame 194
C2orf15	GeneID:150590,Genbank:NM_001317992.1,HGNC:HGNC:28436	0.320601	Down	chromosome 2 open reading frame 15
C6orf1	GeneID:221491,Genbank:NM_001008704.2,HGNC:HGNC:1340,HPRD:12834,MIM:611419	2.02348	Up	chromosome 6 open reading frame 1
C7orf57	GeneID:136288,Genbank:NM_001100159.2,HGNC:HGNC:22247	3.57678	Up	chromosome 7 open reading frame 57
C8orf46	GeneID:254778,Genbank:NM_152765.3,HGNC:HGNC:28498	3.13285	Up	chromosome 8 open reading frame 46
CA12	GeneID:771,Genbank:NM_001293642.1,HGNC:HGNC:1371,MIM:603263	3.33693	Up	carbonic anhydrase 12
CA13	GeneID:377677,Genbank:NM_198584.2,HGNC:HGNC:14914,HPRD:12992,MIM:611436	2.29261	Up	carbonic anhydrase 13
CACNG8	GeneID:59283,Genbank:NM_031895.5,HGNC:HGNC:13628,HPRD:06063,MIM:606900	2.1882	Up	calcium voltage-gated channel auxiliary subunit gamma 8
CAMSAP3	GeneID:57662,Genbank:NM_001080429.2,HGNC:HGNC:29307,MIM:612685	2.11265	Up	calmodulin regulated spectrin associated protein family member 3
CAPN12	GeneID:147968,Genbank:NM_144691.4,HGNC:HGNC:13249,HPRD:07007,MIM:608839	3.75276	Up	calpain 12
CAPN5	GeneID:726,Genbank:NM_004055.4,HGNC:HGNC:1482,HPRD:03963,MIM:602537	2.18835	Up	calpain 5
CAPRIN2	GeneID:65981,Genbank:XM_017019871.1,HGNC:HGNC:21259,HPRD:12711,MIM:610375	2.35595	Up	caprin family member 2
CAPZB	GeneID:832,Genbank:NM_004930.4,HGNC:HGNC:1491,HPRD:11872,MIM:601572	0.270567	Down	capping actin protein of muscle Z-line beta subunit
CARD16	GeneID:114769,Genbank:XM_011542583.2,HGNC:HGNC:33701,HPRD:16740,MIM:615680	2.14596	Up	caspase recruitment domain family member 16
CARMIL2	GeneID:146206,Genbank:XM_011522875.2,HGNC:HGNC:27089,HPRD:18556,MIM:610859	2.20127	Up	capping protein regulator and myosin 1 linker 2
CASC10	GeneID:399726,Genbank:NM_001010911.2,HGNC:HGNC:31448,HPRD:16574	2.2752	Up	cancer susceptibility candidate 10
CASP10	GeneID:843,Genbank:NM_001306083.1,HGNC:HGNC:1500,HPRD:03458,MIM:601762	2.10813	Up	caspase 10
CASP9	GeneID:842,Genbank:NM_032996.3,HGNC:HGNC:1511,HPRD:03756,MIM:602234	0.458404	Down	caspase 9
CBX7	GeneID:23492,Genbank:XM_011530025.2,HGNC:HGNC:1557,HPRD:12234,MIM:608457	2.25653	Up	chromobox 7
CCDC136	GeneID:64753,Genbank:NM_001201372.1,HGNC:HGNC:22225,MIM:611902	2.30856	Up	coiled-coil domain containing 136
CCDC188	GeneID:388849,Genbank:XM_005261239.3,HGNC:HGNC:51899	2.24183	Up	coiled-coil domain containing 188
CCDC33	GeneID:80125,Genbank:XM_017022629.1,HGNC:HGNC:26552	2.48236	Up	coiled-coil domain containing 33
CCL5	GeneID:6352,Genbank:NM_002985.2,HGNC:HGNC:10632,HPRD:01751,MIM:187011	2.54042	Up	C-C motif chemokine ligand 5
CCNA1	GeneID:8900,Genbank:XM_011535294.2,HGNC:HGNC:1577,HPRD:04946,MIM:604036	0.427801	Down	cyclin A1
CD163L1	GeneID:283316,Genbank:XM_011520616.1,HGNC:HGNC:30375,HPRD:07301,MIM:606079	2.16161	Up	CD163 molecule like 1
CD22	GeneID:933,Genbank:NM_001278417.1,HGNC:HGNC:1643,MIM:107266	3.40287	Up	CD22 molecule
CD24	GeneID:100133941,Genbank:NM_001291738.1,HGNC:HGNC:1645,HPRD:02510,MIM:600074	0.282935	Down	CD24 molecule
CD274	GeneID:29126,Genbank:NM_014143.3,HGNC:HGNC:17635,HPRD:05655,MIM:605402	3.13076	Up	CD274 molecule
CDC14B	GeneID:8555,Genbank:XM_011519158.1,HGNC:HGNC:1719,HPRD:04615,MIM:603505	2.03372	Up	cell division cycle 14B
CDCP1	GeneID:64866,Genbank:NM_022842.4,HGNC:HGNC:24357,HPRD:16696,MIM:611735	2.03758	Up	CUB domain containing protein 1
CDH12	GeneID:1010,Genbank:XM_017008920.1,HGNC:HGNC:1751,HPRD:11081,MIM:600562	0.455347	Down	cadherin 12
CDH7	GeneID:1005,Genbank:NM_033646.2,HGNC:HGNC:1766,HPRD:12049,MIM:605806	0.39399	Down	cadherin 7
CDK15	GeneID:65061,Genbank:XM_005246782.4,HGNC:HGNC:14434,HPRD:12449,MIM:616147	18.4932	Up	cyclin-dependent kinase 15
CDKL1	GeneID:8814,Genbank:XM_011537276.1,HGNC:HGNC:1781,HPRD:10348,MIM:603441	0.466686	Down	cyclin dependent kinase like 1
CDKL2	GeneID:8999,Genbank:NM_003948.3,HGNC:HGNC:1782,HPRD:16021,MIM:603442	2.20729	Up	cyclin dependent kinase like 2
CDKN2AIP	GeneID:55602,Genbank:NM_017632.3,HGNC:HGNC:24325,HPRD:16683,MIM:615914	0.340778	Down	CDKN2A interacting protein
CDS1	GeneID:1040,Genbank:NM_001263.3,HGNC:HGNC:1800,HPRD:11944,MIM:603548	2.09866	Up	CDP-diacylglycerol synthase 1
CEBPA	GeneID:1050,Genbank:NM_004364.4,HGNC:HGNC:1833,MIM:116897	0.359512	Down	CCAAT/enhancer binding protein alpha
CEND1	GeneID:51286,Genbank:NM_016564.3,HGNC:HGNC:24153,HPRD:16300,MIM:608213	4.35407	Up	cell cycle exit and neuronal differentiation 1
CERS1	GeneID:10715,Genbank:NM_021267.4,HGNC:HGNC:14253,MIM:606919	3.0589	Up	ceramide synthase 1
CERS4	GeneID:79603,Genbank:XM_011528294.2,HGNC:HGNC:23747,MIM:615334	8.01724	Up	ceramide synthase 4
CES3	GeneID:23491,Genbank:NM_024922.5,HGNC:HGNC:1865,MIM:605279	0.217932	Down	carboxylesterase 3
CFB	GeneID:629,Genbank:NM_001710.5,HGNC:HGNC:1037,MIM:138470	2.01125	Up	complement factor B
CGA	GeneID:1081,Genbank:NM_000735.3,HGNC:HGNC:1885,HPRD:00342,MIM:118850	0.327424	Down	glycoprotein hormones, alpha polypeptide
CHAF1A	GeneID:10036,Genbank:XM_011527605.2,HGNC:HGNC:1910,HPRD:03148,MIM:601246	0.484326	Down	chromatin assembly factor 1 subunit A
CHMP1B	GeneID:57132,Genbank:NM_020412.4,HGNC:HGNC:24287,HPRD:12106,MIM:606486	0.457501	Down	charged multivesicular body protein 1B
CHRAC1	GeneID:54108,Genbank:NM_017444.5,HGNC:HGNC:13544,HPRD:06275,MIM:607268	0.293189	Down	chromatin accessibility complex 1
CHST2	GeneID:9435,Genbank:NM_004267.4,HGNC:HGNC:1970,HPRD:04814,MIM:603798	3.64178	Up	carbohydrate sulfotransferase 2
CIITA	GeneID:4261,Genbank:XM_011522486.2,HGNC:HGNC:7067,MIM:600005	7.06324	Up	class II, major histocompatibility complex, transactivator
CLDN1	GeneID:9076,Genbank:NM_021101.4,HGNC:HGNC:2032,HPRD:04760,MIM:603718	2.13848	Up	claudin 1
CLDN11	GeneID:5010,Genbank:NM_005602.5,HGNC:HGNC:8514,HPRD:03207,MIM:601326	2.72158	Up	claudin 11
CLDN3	GeneID:1365,Genbank:NM_001306.3,HGNC:HGNC:2045,HPRD:04219,MIM:602910	3.04881	Up	claudin 3
CLDN4	GeneID:1364,Genbank:NM_001305.4,HGNC:HGNC:2046,HPRD:04218,MIM:602909	3.7199	Up	claudin 4
CLEC2B	GeneID:9976,Genbank:NM_005127.2,HGNC:HGNC:2053,HPRD:09129,MIM:603242	5.62474	Up	C-type lectin domain family 2 member B
CLN3	GeneID:1201,Genbank:NM_001286109.1,HGNC:HGNC:2074,MIM:607042	0.418054	Down	ceroid-lipofuscinosis, neuronal 3
CNBD1	GeneID:168975,Genbank:XM_017013149.1,HGNC:HGNC:26663,HPRD:08192	Inf	Up	cyclic nucleotide binding domain containing 1
CNIH3	GeneID:149111,Genbank:NM_001322302.1,HGNC:HGNC:26802	3.51091	Up	cornichon family AMPA receptor auxiliary protein 3
COBL	GeneID:23242,Genbank:NM_015198.3,HGNC:HGNC:22199,HPRD:10843,MIM:610317	0.496764	Down	cordon-bleu WH2 repeat protein
COL6A1	GeneID:1291,Genbank:NM_001848.2,HGNC:HGNC:2211,MIM:120220	3.73993	Up	collagen type VI alpha 1
COL6A2	GeneID:1292,Genbank:NM_001849.3,HGNC:HGNC:2212,MIM:120240	4.32474	Up	collagen type VI alpha 2
COL6A3	GeneID:1293,Genbank:NM_057166.4,HGNC:HGNC:2213,MIM:120250	3.5194	Up	collagen type VI alpha 3
CPA3	GeneID:1359,Genbank:NM_001870.3,HGNC:HGNC:2298,MIM:114851	2.06188	Up	carboxypeptidase A3
CPQ	GeneID:10404,Genbank:NM_016134.3,HGNC:HGNC:16910,HPRD:07140	2.39749	Up	carboxypeptidase Q
CPS1	GeneID:1373,Genbank:XM_011510640.1,HGNC:HGNC:2323,MIM:608307	0.352923	Down	carbamoyl-phosphate synthase 1
CRB1	GeneID:23418,Genbank:NM_001257965.1,HGNC:HGNC:2343,HPRD:05019,MIM:604210	0.349764	Down	crumbs 1, cell polarity complex component
CREB5	GeneID:9586,Genbank:NM_182899.4,HGNC:HGNC:16844	2.24897	Up	cAMP responsive element binding protein 5
CSF1	GeneID:1435,Genbank:XM_017000369.1,HGNC:HGNC:2432,HPRD:00388,MIM:120420	2.62709	Up	colony stimulating factor 1
CSF2	GeneID:1437,Genbank:NM_000758.3,HGNC:HGNC:2434,HPRD:00734,MIM:138960	Inf	Up	colony stimulating factor 2
CSPG4	GeneID:1464,Genbank:NM_001897.4,HGNC:HGNC:2466,HPRD:03105,MIM:601172	2.22852	Up	chondroitin sulfate proteoglycan 4
CTHRC1	GeneID:115908,Genbank:NM_138455.3,HGNC:HGNC:18831,HPRD:16772,MIM:610635	6.16989	Up	collagen triple helix repeat containing 1
CTSS	GeneID:1520,Genbank:NM_001199739.1,HGNC:HGNC:2545,MIM:116845	2.94494	Up	cathepsin S
CXCL1	GeneID:2919,Genbank:NM_001511.3,HGNC:HGNC:4602,HPRD:01119,MIM:155730	4.19122	Up	C-X-C motif chemokine ligand 1
CXCL2	GeneID:2920,Genbank:NM_002089.3,HGNC:HGNC:4603,HPRD:00741,MIM:139110	2.2591	Up	C-X-C motif chemokine ligand 2
CXCL8	GeneID:3576,Genbank:NM_000584.3,HGNC:HGNC:6025,HPRD:00909,MIM:146930	3.3783	Up	C-X-C motif chemokine ligand 8
CYP19A1	GeneID:1588,Genbank:NM_000103.3,HGNC:HGNC:2594,HPRD:00488,MIM:107910	3.80229	Up	cytochrome P450 family 19 subfamily A member 1
CYP4X1	GeneID:260293,Genbank:NM_001320289.1,HGNC:HGNC:20244,HPRD:13110,MIM:614999	Inf	Up	cytochrome P450 family 4 subfamily X member 1
CYSLTR2	GeneID:57105,Genbank:NM_001308465.1,HGNC:HGNC:18274,MIM:605666	0.246096	Down	cysteinyl leukotriene receptor 2
DAB1	GeneID:1600,Genbank:NM_021080.3,HGNC:HGNC:2661,HPRD:04582,MIM:603448	0.330024	Down	DAB1, reelin adaptor protein
DAB2	GeneID:1601,Genbank:NM_001244871.1,HGNC:HGNC:2662,MIM:601236	0.417185	Down	DAB2, clathrin adaptor protein
DACT3	GeneID:147906,Genbank:NM_001301046.1,HGNC:HGNC:30745,MIM:611112	5.81466	Up	dishevelled binding antagonist of beta catenin 3
DCBLD2	GeneID:131566,Genbank:NM_080927.3,HGNC:HGNC:24627,HPRD:10567,MIM:608698	2.8312	Up	discoidin, CUB and LCCL domain containing 2
DCP2	GeneID:167227,Genbank:NM_152624.5,HGNC:HGNC:24452,HPRD:13125,MIM:609844	2.56076	Up	decapping mRNA 2
DDA1	GeneID:79016,Genbank:NM_024050.5,HGNC:HGNC:28360,HPRD:15107	0.458106	Down	DET1 and DDB1 associated 1
DDAH1	GeneID:23576,Genbank:NM_001134445.1,HGNC:HGNC:2715,HPRD:09203,MIM:604743	0.355773	Down	dimethylarginine dimethylaminohydrolase 1
DDB2	GeneID:1643,Genbank:NM_000107.2,HGNC:HGNC:2718,HPRD:02886,MIM:600811	0.362809	Down	damage specific DNA binding protein 2
DDO	GeneID:8528,Genbank:NM_004032.2,HGNC:HGNC:2727,HPRD:00498,MIM:124450	7.83319	Up	D-aspartate oxidase
DGKI	GeneID:9162,Genbank:XM_017012780.1,HGNC:HGNC:2855,HPRD:07238,MIM:604072	2.7047	Up	diacylglycerol kinase iota
DIRAS3	GeneID:9077,Genbank:XM_017002773.1,HGNC:HGNC:687,HPRD:05547,MIM:605193	2.2456	Up	DIRAS family GTPase 3
DISP1	GeneID:84976,Genbank:XM_011510075.2,HGNC:HGNC:19711,HPRD:06326,MIM:607502	0.493484	Down	dispatched RND transporter family member 1
DKK3	GeneID:27122,Genbank:NM_013253.4,HGNC:HGNC:2893,MIM:605416	4.11742	Up	dickkopf WNT signaling pathway inhibitor 3
DLL3	GeneID:10683,Genbank:NM_016941.3,HGNC:HGNC:2909,MIM:602768	2.13072	Up	delta like canonical Notch ligand 3
DLX3	GeneID:1747,Genbank:NM_005220.2,HGNC:HGNC:2916,HPRD:02752,MIM:600525	5.17775	Up	distal-less homeobox 3
DMGDH	GeneID:29958,Genbank:NM_013391.3,HGNC:HGNC:24475,HPRD:05789,MIM:605849	0.0533091	Down	dimethylglycine dehydrogenase
DNAH10	GeneID:196385,Genbank:XM_011538020.2,HGNC:HGNC:2941,MIM:605884	3.11207	Up	dynein axonemal heavy chain 10
DNMBP	GeneID:23268,Genbank:NM_015221.3,HGNC:HGNC:30373,HPRD:10918,MIM:611282	0.380661	Down	dynamin binding protein
DOC2A	GeneID:8448,Genbank:XM_011545975.1,HGNC:HGNC:2985,MIM:604567	4.21465	Up	double C2 domain alpha
DPF3	GeneID:8110,Genbank:XM_017021670.1,HGNC:HGNC:17427,MIM:601672	31.8159	Up	double PHD fingers 3
DRAM2	GeneID:128338,Genbank:NM_178454.4,HGNC:HGNC:28769,MIM:613360	0.438632	Down	DNA damage regulated autophagy modulator 2
DRGX	GeneID:644168,Genbank:XM_011540089.2,HGNC:HGNC:21536,MIM:606701	3.15107	Up	dorsal root ganglia homeobox
DSC3	GeneID:1825,Genbank:NM_001941.4,HGNC:HGNC:3037,MIM:600271	0.299019	Down	desmocollin 3
DUSP2	GeneID:1844,Genbank:XM_017003546.1,HGNC:HGNC:3068,HPRD:04348,MIM:603068	2.0865	Up	dual specificity phosphatase 2
DUSP5	GeneID:1847,Genbank:NM_004419.3,HGNC:HGNC:3071,MIM:603069	2.35765	Up	dual specificity phosphatase 5
DUSP6	GeneID:1848,Genbank:NM_022652.3,HGNC:HGNC:3072,MIM:602748	2.29053	Up	dual specificity phosphatase 6
DYSF	GeneID:8291,Genbank:XM_005264585.4,HGNC:HGNC:3097,HPRD:04307,MIM:603009	2.28033	Up	dysferlin
E2F2	GeneID:1870,Genbank:XM_011540870.2,HGNC:HGNC:3114,HPRD:02692,MIM:600426	0.471321	Down	E2F transcription factor 2
E2F8	GeneID:79733,Genbank:NM_001256372.1,HGNC:HGNC:24727,HPRD:10981,MIM:612047	0.356473	Down	E2F transcription factor 8
ECEL1	GeneID:9427,Genbank:NM_001290787.1,HGNC:HGNC:3147,MIM:605896	0.428868	Down	endothelin converting enzyme-like 1
EDN2	GeneID:1907,Genbank:XM_017000512.1,HGNC:HGNC:3177,MIM:131241	0.283493	Down	endothelin 2
EGF	GeneID:1950,Genbank:XM_017007845.1,HGNC:HGNC:3229,MIM:131530	2.81388	Up	epidermal growth factor
EGR2	GeneID:1959,Genbank:NM_001136178.1,HGNC:HGNC:3239,MIM:129010	2.15247	Up	early growth response 2
EID3	GeneID:493861,Genbank:NM_001008394.2,HGNC:HGNC:32961,HPRD:17415,MIM:612986	2.41637	Up	EP300 interacting inhibitor of differentiation 3
EIF3H	GeneID:8667,Genbank:NM_003756.2,HGNC:HGNC:3273,HPRD:04885,MIM:603912	0.441677	Down	eukaryotic translation initiation factor 3 subunit H
EIF5A2	GeneID:56648,Genbank:NM_020390.5,HGNC:HGNC:3301,HPRD:10426,MIM:605782	2.78002	Up	eukaryotic translation initiation factor 5A2
ELOVL6	GeneID:79071,Genbank:NM_024090.2,HGNC:HGNC:15829,HPRD:13269,MIM:611546	2.0885	Up	ELOVL fatty acid elongase 6
EMP1	GeneID:2012,Genbank:NM_001423.2,HGNC:HGNC:3333,HPRD:11892,MIM:602333	2.03301	Up	epithelial membrane protein 1
ENC1	GeneID:8507,Genbank:NM_001256576.1,HGNC:HGNC:3345,HPRD:05529,MIM:605173	2.17088	Up	ectodermal-neural cortex 1
ENO2	GeneID:2026,Genbank:NM_001975.2,HGNC:HGNC:3353,HPRD:00573,MIM:131360	2.43054	Up	enolase 2
EPB41L4B	GeneID:54566,Genbank:NM_019114.4,HGNC:HGNC:19818,MIM:610340	2.02393	Up	erythrocyte membrane protein band 4.1 like 4B
EPGN	GeneID:255324,Genbank:XM_005265666.4,HGNC:HGNC:17470	2.52051	Up	epithelial mitogen
EPHA5	GeneID:2044,Genbank:XM_017007880.1,HGNC:HGNC:3389,MIM:600004	0.275121	Down	EPH receptor A5
ERAP1	GeneID:51752,Genbank:XM_017009582.1,HGNC:HGNC:18173,MIM:606832	2.32696	Up	endoplasmic reticulum aminopeptidase 1
EREG	GeneID:2069,Genbank:NM_001432.2,HGNC:HGNC:3443,HPRD:03638,MIM:602061	2.95628	Up	epiregulin
ERO1A	GeneID:30001,Genbank:NM_014584.2,HGNC:HGNC:13280,HPRD:13278,MIM:615435	2.4088	Up	endoplasmic reticulum oxidoreductase alpha
ERO1B	GeneID:56605,Genbank:NM_019891.3,HGNC:HGNC:14355,MIM:615437	3.09594	Up	endoplasmic reticulum oxidoreductase beta
ESPN	GeneID:83715,Genbank:XM_017002433.1,HGNC:HGNC:13281,MIM:606351	4.30103	Up	espin
ESYT3	GeneID:83850,Genbank:NM_031913.4,HGNC:HGNC:24295,MIM:616692	2.37273	Up	extended synaptotagmin protein 3
ETV5	GeneID:2119,Genbank:NM_004454.2,HGNC:HGNC:3494,HPRD:09035,MIM:601600	2.43271	Up	ETS variant 5
EVA1A	GeneID:84141,Genbank:NM_032181.2,HGNC:HGNC:25816	2.53338	Up	eva-1 homolog A, regulator of programmed cell death
EVI2A	GeneID:2123,Genbank:NM_014210.3,HGNC:HGNC:3499,MIM:158380	7.29941	Up	ecotropic viral integration site 2A
EVI2B	GeneID:2124,Genbank:XM_005257946.3,HGNC:HGNC:3500,MIM:158381	3.64026	Up	ecotropic viral integration site 2B
EXO1	GeneID:9156,Genbank:XM_011544322.1,HGNC:HGNC:3511,MIM:606063	0.446925	Down	exonuclease 1
F2RL1	GeneID:2150,Genbank:NM_005242.4,HGNC:HGNC:3538,HPRD:02960,MIM:600933	2.17954	Up	F2R like trypsin receptor 1
F2RL2	GeneID:2151,Genbank:NM_004101.3,HGNC:HGNC:3539,HPRD:03561,MIM:601919	6.11196	Up	coagulation factor II thrombin receptor like 2
F3	GeneID:2152,Genbank:NM_001178096.1,HGNC:HGNC:3541,HPRD:00603,MIM:134390	2.24945	Up	coagulation factor III, tissue factor
FAAH	GeneID:2166,Genbank:NM_001441.2,HGNC:HGNC:3553,MIM:602935	3.21405	Up	fatty acid amide hydrolase
FAM102A	GeneID:399665,Genbank:NM_001035254.2,HGNC:HGNC:31419,HPRD:13262,MIM:610891	2.05772	Up	family with sequence similarity 102 member A
FAM107A	GeneID:11170,Genbank:NM_001282714.1,HGNC:HGNC:30827,MIM:608295	2.12815	Up	family with sequence similarity 107 member A
FAM117A	GeneID:81558,Genbank:NM_030802.3,HGNC:HGNC:24179,HPRD:17432	0.317992	Down	family with sequence similarity 117 member A
FAM196A	GeneID:642938,Genbank:NM_001039762.2,HGNC:HGNC:33859	Inf	Up	family with sequence similarity 196 member A
FAM217B	GeneID:63939,Genbank:NM_001190826.1,HGNC:HGNC:16170,HPRD:12758	2.12682	Up	family with sequence similarity 217 member B
FAM3C	GeneID:10447,Genbank:XM_011515736.2,HGNC:HGNC:18664,HPRD:12270,MIM:608618	3.09996	Up	family with sequence similarity 3 member C
FAM46C	GeneID:54855,Genbank:NM_017709.3,HGNC:HGNC:24712,HPRD:13312,MIM:613952	2.59534	Up	family with sequence similarity 46 member C
FAM57A	GeneID:79850,Genbank:NM_024792.2,HGNC:HGNC:29646,HPRD:13096,MIM:611627	0.480433	Down	family with sequence similarity 57 member A
FAM83B	GeneID:222584,Genbank:XM_017010478.1,HGNC:HGNC:21357,HPRD:10158	2.58651	Up	family with sequence similarity 83 member B
FBXO2	GeneID:26232,Genbank:NM_012168.5,HGNC:HGNC:13581,HPRD:06171,MIM:607112	2.2443	Up	F-box protein 2
FBXO32	GeneID:114907,Genbank:NM_001242463.1,HGNC:HGNC:16731,HPRD:05966,MIM:606604	0.430005	Down	F-box protein 32
FBXO43	GeneID:286151,Genbank:NM_001029860.3,HGNC:HGNC:28521,MIM:609110	0.37957	Down	F-box protein 43
FCGBP	GeneID:8857,Genbank:NM_003890.2,HGNC:HGNC:13572	Inf	Up	Fc fragment of IgG binding protein
FGD4	GeneID:121512,Genbank:XM_005253304.4,HGNC:HGNC:19125,MIM:611104	0.435467	Down	FYVE, RhoGEF and PH domain containing 4
FGF10	GeneID:2255,Genbank:XM_005248264.3,HGNC:HGNC:3666,HPRD:03665,MIM:602115	0.325127	Down	fibroblast growth factor 10
FGF18	GeneID:8817,Genbank:NM_003862.2,HGNC:HGNC:3674,HPRD:04766,MIM:603726	3.84518	Up	fibroblast growth factor 18
FGFR1	GeneID:2260,Genbank:NM_023106.2,HGNC:HGNC:3688,HPRD:00634,MIM:136350	2.01357	Up	fibroblast growth factor receptor 1
FIBCD1	GeneID:84929,Genbank:NM_001145106.1,HGNC:HGNC:25922,MIM:613357	2.05457	Up	fibrinogen C domain containing 1
FLT3LG	GeneID:2323,Genbank:XM_017026533.1,HGNC:HGNC:3766,MIM:600007	2.19308	Up	fms related tyrosine kinase 3 ligand
FNDC4	GeneID:64838,Genbank:XM_005264499.3,HGNC:HGNC:20239,HPRD:09965,MIM:611905	3.31502	Up	fibronectin type III domain containing 4
FOSL1	GeneID:8061,Genbank:NM_001300857.1,HGNC:HGNC:13718,MIM:136515	3.34136	Up	FOS like 1, AP-1 trancription factor subunit
FOXO1	GeneID:2308,Genbank:NM_002015.3,HGNC:HGNC:3819,HPRD:00645,MIM:136533	0.408425	Down	forkhead box O1
FOXO4	GeneID:4303,Genbank:NM_005938.3,HGNC:HGNC:7139,MIM:300033	0.401656	Down	forkhead box O4
FRMD4B	GeneID:23150,Genbank:NM_015123.2,HGNC:HGNC:24886	2.77764	Up	FERM domain containing 4B
FRMD5	GeneID:84978,Genbank:NM_001322951.1,HGNC:HGNC:28214,MIM:616309	2.08132	Up	FERM domain containing 5
FSIP2	GeneID:401024,Genbank:NM_173651.3,HGNC:HGNC:21675,MIM:615796	0.494063	Down	fibrous sheath interacting protein 2
FSTL4	GeneID:23105,Genbank:XM_011543283.1,HGNC:HGNC:21389,HPRD:17022	0.231167	Down	follistatin like 4
FUT4	GeneID:2526,Genbank:NM_002033.3,HGNC:HGNC:4015,HPRD:00083,MIM:104230	2.93562	Up	fucosyltransferase 4
FZD7	GeneID:8324,Genbank:NM_003507.1,HGNC:HGNC:4045,HPRD:04560,MIM:603410	2.40576	Up	frizzled class receptor 7
GABRG2	GeneID:2566,Genbank:NM_198903.2,HGNC:HGNC:4087,HPRD:00663,MIM:137164	0.367068	Down	gamma-aminobutyric acid type A receptor gamma2 subunit
GALK1	GeneID:2584,Genbank:NM_000154.1,HGNC:HGNC:4118,HPRD:05057,MIM:604313	0.494001	Down	galactokinase 1
GALNT12	GeneID:79695,Genbank:NM_024642.4,HGNC:HGNC:19877,MIM:610290	6.5086	Up	polypeptide N-acetylgalactosaminyltransferase 12
GALNT15	GeneID:117248,Genbank:NM_001319051.1,HGNC:HGNC:21531,MIM:615131	0.277484	Down	polypeptide N-acetylgalactosaminyltransferase 15
GALNT18	GeneID:374378,Genbank:XM_006718224.2,HGNC:HGNC:30488,MIM:615136	2.11502	Up	polypeptide N-acetylgalactosaminyltransferase 18
GALNT6	GeneID:11226,Genbank:XM_005268607.1,HGNC:HGNC:4128,MIM:605148	2.60512	Up	polypeptide N-acetylgalactosaminyltransferase 6
GALNTL6	GeneID:442117,Genbank:XM_017008243.1,HGNC:HGNC:33844,MIM:615138	0.33035	Down	polypeptide N-acetylgalactosaminyltransferase-like 6
GAS7	GeneID:8522,Genbank:NM_201433.1,HGNC:HGNC:4169,MIM:603127	0.281187	Down	growth arrest specific 7
GATSL3	GeneID:652968,Genbank:NM_001037666.2,HGNC:HGNC:34423	3.32248	Up	GATS protein-like 3
GBP3	GeneID:2635,Genbank:XM_011541234.1,HGNC:HGNC:4184,MIM:600413	4.58859	Up	guanylate binding protein 3
GBP4	GeneID:115361,Genbank:NM_052941.4,HGNC:HGNC:20480,HPRD:13570,MIM:612466	2.92968	Up	guanylate binding protein 4
GBP5	GeneID:115362,Genbank:NM_001134486.2,HGNC:HGNC:19895,HPRD:13571,MIM:611467	2.38147	Up	guanylate binding protein 5
GCNT2	GeneID:2651,Genbank:XM_005248999.2,HGNC:HGNC:4204,HPRD:02695,MIM:600429	2.78588	Up	glucosaminyl (N-acetyl) transferase 2, I-branching enzyme (I blood group)
GCNT4	GeneID:51301,Genbank:NM_016591.2,HGNC:HGNC:17973,HPRD:16651,MIM:616782	2.36019	Up	glucosaminyl (N-acetyl) transferase 4, core 2
GDF15	GeneID:9518,Genbank:NM_004864.2,HGNC:HGNC:30142,MIM:605312	2.34983	Up	growth differentiation factor 15
GEM	GeneID:2669,Genbank:XM_017013315.1,HGNC:HGNC:4234,HPRD:11553,HPRD:06684,MIM:600164	3.21174	Up	GTP binding protein overexpressed in skeletal muscle
GINM1	GeneID:116254,Genbank:NM_138785.3,HGNC:HGNC:21074,HPRD:12896	0.464146	Down	glycoprotein integral membrane 1
GINS1	GeneID:9837,Genbank:NM_021067.4,HGNC:HGNC:28980,MIM:610608	0.476445	Down	GINS complex subunit 1
GLMP	GeneID:112770,Genbank:NM_001256605.1,HGNC:HGNC:29436,HPRD:14544	0.462763	Down	glycosylated lysosomal membrane protein
GLYCTK	GeneID:132158,Genbank:XM_017005730.1,HGNC:HGNC:24247,HPRD:13586,MIM:610516	0.479193	Down	glycerate kinase
GPAT3	GeneID:84803,Genbank:XM_017008780.1,HGNC:HGNC:28157,MIM:610958	2.16387	Up	glycerol-3-phosphate acyltransferase 3
GPNMB	GeneID:10457,Genbank:XM_017011677.1,HGNC:HGNC:4462,HPRD:05081,MIM:604368	2.41047	Up	glycoprotein nmb
GPR143	GeneID:4935,Genbank:NM_000273.2,HGNC:HGNC:20145,MIM:300808	2.72371	Up	G protein-coupled receptor 143
GPR158	GeneID:57512,Genbank:NM_020752.2,HGNC:HGNC:23689,MIM:614573	3.54604	Up	G protein-coupled receptor 158
GPR3	GeneID:2827,Genbank:NM_005281.3,HGNC:HGNC:4484,HPRD:02587,MIM:600241	2.54431	Up	G protein-coupled receptor 3
GPR39	GeneID:2863,Genbank:XM_011511021.2,HGNC:HGNC:4496,HPRD:04198,MIM:602886	2.22091	Up	G protein-coupled receptor 39
GPRC5B	GeneID:51704,Genbank:XM_006721052.2,HGNC:HGNC:13308,HPRD:16177,MIM:605948	2.51035	Up	G protein-coupled receptor class C group 5 member B
GPX7	GeneID:2882,Genbank:NM_015696.4,HGNC:HGNC:4559,HPRD:13606,MIM:615784	0.246972	Down	glutathione peroxidase 7
GREM2	GeneID:64388,Genbank:XM_011544249.2,HGNC:HGNC:17655,HPRD:16390,MIM:608832	0.460222	Down	gremlin 2, DAN family BMP antagonist
GXYLT1	GeneID:283464,Genbank:NM_001099650.1,HGNC:HGNC:27482,MIM:613321	2.30169	Up	glucoside xylosyltransferase 1
HABP4	GeneID:22927,Genbank:NM_014282.3,HGNC:HGNC:17062	2.03746	Up	hyaluronan binding protein 4
HDAC9	GeneID:9734,Genbank:XM_011515631.2,HGNC:HGNC:14065,MIM:606543	3.38925	Up	histone deacetylase 9
HESX1	GeneID:8820,Genbank:XM_005265526.4,HGNC:HGNC:4877,HPRD:03482,MIM:601802	0.386776	Down	HESX homeobox 1
HEY2	GeneID:23493,Genbank:XM_017010629.1,HGNC:HGNC:4881,HPRD:05243,MIM:604674	2.32178	Up	hes related family bHLH transcription factor with YRPW motif 2
HHIP	GeneID:64399,Genbank:NM_022475.2,HGNC:HGNC:14866,HPRD:06937,MIM:606178	3.98691	Up	hedgehog interacting protein
HID1	GeneID:283987,Genbank:XM_005257226.1,HGNC:HGNC:15736,HPRD:05766,MIM:605752	2.85703	Up	HID1 domain containing
HIRA	GeneID:7290,Genbank:NM_003325.3,HGNC:HGNC:4916,HPRD:02583,MIM:600237	0.374512	Down	histone cell cycle regulator
HIST1H4E	GeneID:8367,Genbank:NM_003545.3,HGNC:HGNC:4790,HPRD:11921,MIM:602830	0.113604	Down	histone cluster 1, H4e
HKDC1	GeneID:80201,Genbank:NM_025130.3,HGNC:HGNC:23302	4.05868	Up	hexokinase domain containing 1
HLA-DOB	GeneID:3112,Genbank:NM_002120.3,HGNC:HGNC:4937,HPRD:08368,MIM:600629	2.43863	Up	major histocompatibility complex, class II, DO beta
HMCN1	GeneID:83872,Genbank:XM_011510041.2,HGNC:HGNC:19194,MIM:608548	0.374915	Down	hemicentin 1
HMGA2	GeneID:8091,Genbank:NM_003483.4,HGNC:HGNC:5009,HPRD:02827,MIM:600698	7.371	Up	high mobility group AT-hook 2
HMX3	GeneID:340784,Genbank:NM_001105574.1,HGNC:HGNC:5019,MIM:613380	0.405529	Down	H6 family homeobox 3
HOGA1	GeneID:112817,Genbank:NM_138413.3,HGNC:HGNC:25155,MIM:613597	0.384106	Down	4-hydroxy-2-oxoglutarate aldolase 1
HOMER2	GeneID:9455,Genbank:XM_011522232.2,HGNC:HGNC:17513,MIM:604799	2.0959	Up	homer scaffolding protein 2
HOXA1	GeneID:3198,Genbank:NM_153620.2,HGNC:HGNC:5099,MIM:142955	3.35343	Up	homeobox A1
HOXA2	GeneID:3199,Genbank:NM_006735.3,HGNC:HGNC:5103,HPRD:05252,MIM:604685	2.96077	Up	homeobox A2
HOXB4	GeneID:3214,Genbank:NM_024015.4,HGNC:HGNC:5115,HPRD:07032,MIM:142965	2.7766	Up	homeobox B4
HSD17B14	GeneID:51171,Genbank:XM_005258969.3,HGNC:HGNC:23238,HPRD:16801,MIM:612832	2.34852	Up	hydroxysteroid (17-beta) dehydrogenase 14
HSPA2	GeneID:3306,Genbank:NM_021979.3,HGNC:HGNC:5235,HPRD:07174,MIM:140560	0.360504	Down	heat shock protein family A (Hsp70) member 2
HUNK	GeneID:30811,Genbank:NM_014586.1,HGNC:HGNC:13326,HPRD:09410,MIM:606532	0.289612	Down	hormonally up-regulated Neu-associated kinase
ICAM1	GeneID:3383,Genbank:NM_000201.2,HGNC:HGNC:5344,MIM:147840	2.37244	Up	intercellular adhesion molecule 1
IER3	GeneID:8870,Genbank:NM_003897.3,HGNC:HGNC:5392,MIM:602996	2.15234	Up	immediate early response 3
IFI27L2	GeneID:83982,Genbank:NM_032036.2,HGNC:HGNC:19753,HPRD:13291,MIM:611319	2.4562	Up	interferon alpha inducible protein 27 like 2
IFIT1	GeneID:3434,Genbank:NM_001270930.1,HGNC:HGNC:5407,MIM:147690	0.445946	Down	interferon induced protein with tetratricopeptide repeats 1
IFIT2	GeneID:3433,Genbank:NM_001547.4,HGNC:HGNC:5409,MIM:147040	0.405048	Down	interferon induced protein with tetratricopeptide repeats 2
IFITM10	GeneID:402778,Genbank:NM_001170820.3,HGNC:HGNC:40022	3.01045	Up	interferon induced transmembrane protein 10
IGFBP1	GeneID:3484,Genbank:NM_000596.2,HGNC:HGNC:5469,HPRD:00897,MIM:146730	3.16656	Up	insulin like growth factor binding protein 1
IGFBP6	GeneID:3489,Genbank:XM_017019264.1,HGNC:HGNC:5475,HPRD:00902,MIM:146735	2.46092	Up	insulin like growth factor binding protein 6
IGFL1	GeneID:374918,Genbank:NM_198541.1,HGNC:HGNC:24093,HPRD:17139,MIM:610544	2.61451	Up	IGF like family member 1
IGSF10	GeneID:285313,Genbank:XM_011512709.2,HGNC:HGNC:26384,HPRD:13732	0.41488	Down	immunoglobulin superfamily member 10
IL11	GeneID:3589,Genbank:NM_001267718.1,HGNC:HGNC:5966,MIM:147681	0.299498	Down	interleukin 11
IL12A	GeneID:3592,Genbank:NM_000882.3,HGNC:HGNC:5969,MIM:161560	3.69183	Up	interleukin 12A
IL15RA	GeneID:3601,Genbank:XM_011519471.2,HGNC:HGNC:5978,HPRD:03045,MIM:601070	2.35298	Up	interleukin 15 receptor subunit alpha
IL17D	GeneID:53342,Genbank:XM_005266421.3,HGNC:HGNC:5984,HPRD:16251,MIM:607587	3.43857	Up	interleukin 17D
IL17RD	GeneID:54756,Genbank:NM_001318864.1,HGNC:HGNC:17616,MIM:606807	3.8543	Up	interleukin 17 receptor D
IL1A	GeneID:3552,Genbank:NM_000575.4,HGNC:HGNC:5991,MIM:147760	5.64213	Up	interleukin 1 alpha
IL1B	GeneID:3553,Genbank:XM_017003988.1,HGNC:HGNC:5992,HPRD:00985,MIM:147720	15.0111	Up	interleukin 1 beta
IL1RAP	GeneID:3556,Genbank:NM_001167931.1,HGNC:HGNC:5995,HPRD:04021,MIM:602626	2.97606	Up	interleukin 1 receptor accessory protein
IL1RN	GeneID:3557,Genbank:XM_011511121.1,HGNC:HGNC:6000,HPRD:00978,MIM:147679	18.0568	Up	interleukin 1 receptor antagonist
IL22RA1	GeneID:58985,Genbank:NM_021258.3,HGNC:HGNC:13700,HPRD:16108,MIM:605457	7.9004	Up	interleukin 22 receptor subunit alpha 1
IL27RA	GeneID:9466,Genbank:NM_004843.3,HGNC:HGNC:17290,HPRD:09247,MIM:605350	2.12732	Up	interleukin 27 receptor subunit alpha
IL2RB	GeneID:3560,Genbank:NM_000878.3,HGNC:HGNC:6009,HPRD:00896,MIM:146710	5.47133	Up	interleukin 2 receptor subunit beta
IL2RG	GeneID:3561,Genbank:NM_000206.2,HGNC:HGNC:6010,HPRD:02391,MIM:308380	2.34415	Up	interleukin 2 receptor subunit gamma
IL31RA	GeneID:133396,Genbank:XM_011543142.2,HGNC:HGNC:18969,MIM:609510	2.20021	Up	interleukin 31 receptor A
IL32	GeneID:9235,Genbank:NM_001012631.1,HGNC:HGNC:16830,MIM:606001	2.65312	Up	interleukin 32
IL34	GeneID:146433,Genbank:NM_152456.2,HGNC:HGNC:28529,MIM:612081	9.42458	Up	interleukin 34
IL6	GeneID:3569,Genbank:XM_011515390.2,HGNC:HGNC:6018,HPRD:00970,MIM:147620	2.74822	Up	interleukin 6
IL7	GeneID:3574,Genbank:XM_011517523.2,HGNC:HGNC:6023,HPRD:00892,MIM:146660	3.59844	Up	interleukin 7
INHA	GeneID:3623,Genbank:NM_002191.3,HGNC:HGNC:6065,HPRD:00933,MIM:147380	0.330009	Down	inhibin alpha
IRAK2	GeneID:3656,Genbank:NM_001570.3,HGNC:HGNC:6113,MIM:603304	2.45797	Up	interleukin 1 receptor associated kinase 2
ISLR2	GeneID:57611,Genbank:XM_011521841.1,HGNC:HGNC:29286,MIM:614179	2.75611	Up	immunoglobulin superfamily containing leucine-rich repeat 2
ITGA2	GeneID:3673,Genbank:NM_002203.3,HGNC:HGNC:6137,MIM:192974	2.70512	Up	integrin subunit alpha 2
ITGA4	GeneID:3676,Genbank:NM_000885.5,HGNC:HGNC:6140,MIM:192975	3.29203	Up	integrin subunit alpha 4
ITGB2	GeneID:3689,Genbank:XM_006724001.1,HGNC:HGNC:6155,MIM:600065	2.75549	Up	integrin subunit beta 2
KBTBD11	GeneID:9920,Genbank:XM_011534771.2,HGNC:HGNC:29104,HPRD:17195	2.17786	Up	kelch repeat and BTB domain containing 11
KBTBD8	GeneID:84541,Genbank:NM_032505.2,HGNC:HGNC:30691,MIM:616607	2.73661	Up	kelch repeat and BTB domain containing 8
KCND1	GeneID:3750,Genbank:XM_011543910.2,HGNC:HGNC:6237,HPRD:02233,MIM:300281	2.08216	Up	potassium voltage-gated channel subfamily D member 1
KCND3	GeneID:3752,Genbank:XM_006710630.3,HGNC:HGNC:6239,HPRD:16104,MIM:605411	0.233139	Down	potassium voltage-gated channel subfamily D member 3
KCNIP1	GeneID:30820,Genbank:XM_017009408.1,HGNC:HGNC:15521,MIM:604660	Inf	Up	potassium voltage-gated channel interacting protein 1
KCNJ12	GeneID:3768,Genbank:NM_021012.4,HGNC:HGNC:6258,HPRD:09083,MIM:602323	2.09492	Up	potassium voltage-gated channel subfamily J member 12
KCNJ6	GeneID:3763,Genbank:NM_002240.4,HGNC:HGNC:6267,HPRD:02929,MIM:600877	0.323277	Down	potassium voltage-gated channel subfamily J member 6
KCNK15	GeneID:60598,Genbank:XM_017028003.1,HGNC:HGNC:13814,MIM:607368	0.497425	Down	potassium two pore domain channel subfamily K member 15
KCNK6	GeneID:9424,Genbank:XM_011527526.1,HGNC:HGNC:6281,HPRD:06803,MIM:603939	2.98103	Up	potassium two pore domain channel subfamily K member 6
KCNMA1	GeneID:3778,Genbank:NM_001271518.1,HGNC:HGNC:6284,MIM:600150	4.22008	Up	potassium calcium-activated channel subfamily M alpha 1
KCTD20	GeneID:222658,Genbank:NM_173562.4,HGNC:HGNC:21052,MIM:615932	2.16403	Up	potassium channel tetramerization domain containing 20
KDELC2	GeneID:143888,Genbank:NM_153705.4,HGNC:HGNC:28496	0.442481	Down	KDEL motif containing 2
KIAA0825	GeneID:285600,Genbank:NM_001145678.1,HGNC:HGNC:28532,HPRD:11337	0.30387	Down	KIAA0825
KIF17	GeneID:57576,Genbank:XM_011541840.2,HGNC:HGNC:19167,MIM:605037	3.44589	Up	kinesin family member 17
KIF5A	GeneID:3798,Genbank:NM_004984.2,HGNC:HGNC:6323,HPRD:09108,MIM:602821	4.87091	Up	kinesin family member 5A
KIF5B	GeneID:3799,Genbank:NM_004521.2,HGNC:HGNC:6324,HPRD:07214,MIM:602809	0.447494	Down	kinesin family member 5B
KIF5C	GeneID:3800,Genbank:NM_004522.2,HGNC:HGNC:6325,MIM:604593	2.01488	Up	kinesin family member 5C
KLF17	GeneID:128209,Genbank:XM_011540700.1,HGNC:HGNC:18830,MIM:609602	0.290707	Down	Kruppel-like factor 17
KLHL33	GeneID:123103,Genbank:XM_005267347.4,HGNC:HGNC:31952	0.339002	Down	kelch like family member 33
KLLN	GeneID:100144748,Genbank:NM_001126049.1,HGNC:HGNC:37212,MIM:612105	0.467037	Down	killin, p53-regulated DNA replication inhibitor
KLRC4-KLRK1	GeneID:100528032,Genbank:NM_001199805.1,HGNC:HGNC:48357	0	Down	KLRC4-KLRK1 readthrough
KRT16	GeneID:3868,Genbank:NM_005557.3,HGNC:HGNC:6423,HPRD:01018,MIM:148067	2.32805	Up	keratin 16
KRT34	GeneID:3885,Genbank:XM_011524793.1,HGNC:HGNC:6452,HPRD:04137,MIM:602763	2.46771	Up	keratin 34
KRT4	GeneID:3851,Genbank:NM_002272.3,HGNC:HGNC:6441,MIM:123940	0.377242	Down	keratin 4
KRT75	GeneID:9119,Genbank:NM_004693.2,HGNC:HGNC:24431,MIM:609025	3.15439	Up	keratin 75
LAMC2	GeneID:3918,Genbank:NM_005562.2,HGNC:HGNC:6493,MIM:150292	3.04594	Up	laminin subunit gamma 2
LANCL3	GeneID:347404,Genbank:NM_198511.2,HGNC:HGNC:24767,HPRD:13957	2.14274	Up	LanC like 3
LAPTM5	GeneID:7805,Genbank:NM_006762.2,HGNC:HGNC:29612,HPRD:03280,MIM:601476	2.25012	Up	lysosomal protein transmembrane 5
LCN2	GeneID:3934,Genbank:NM_005564.4,HGNC:HGNC:6526,MIM:600181	3.43373	Up	lipocalin 2
LDLR	GeneID:3949,Genbank:NM_000527.4,HGNC:HGNC:6547,HPRD:06091,MIM:606945	2.01689	Up	low density lipoprotein receptor
LFNG	GeneID:3955,Genbank:NM_001166355.1,HGNC:HGNC:6560,MIM:602576	2.09873	Up	LFNG O-fucosylpeptide 3-beta-N-acetylglucosaminyltransferase
LGSN	GeneID:51557,Genbank:NM_001143940.1,HGNC:HGNC:21016,MIM:611470	0.166587	Down	lengsin, lens protein with glutamine synthetase domain
LIMD2	GeneID:80774,Genbank:NM_030576.3,HGNC:HGNC:28142,HPRD:14407	2.07113	Up	LIM domain containing 2
LIMK1	GeneID:3984,Genbank:NM_002314.3,HGNC:HGNC:6613,HPRD:03210,MIM:601329	2.53932	Up	LIM domain kinase 1
LIPG	GeneID:9388,Genbank:XM_005258390.1,HGNC:HGNC:6623,HPRD:04730,MIM:603684	3.4983	Up	lipase G, endothelial type
LIPH	GeneID:200879,Genbank:XM_011512530.2,HGNC:HGNC:18483,HPRD:07392,MIM:607365	4.34798	Up	lipase H
LITAF	GeneID:9516,Genbank:NM_001136472.1,HGNC:HGNC:16841,MIM:603795	0.46709	Down	lipopolysaccharide induced TNF factor
LOC100505478	GeneID:100505478,Genbank:NM_001199233.1	Inf	Up	uncharacterized LOC100505478
LOC101927345	GeneID:101927345,Genbank:XM_011544009.2	0.481102	Down	putative ankyrin repeat domain-containing protein 20A12 pseudogene
LOC102723996	GeneID:102723996,Genbank:XM_011546078.2	2.08252	Up	ICOS ligand
LOC105376353	GeneID:105376353,Genbank:XM_017017015.1	24.0681	Up	mucin-5AC-like
LOC105376714	GeneID:105376714,Genbank:XM_017022774.1	5.50488	Up	uncharacterized LOC105376714
LOC105377805	GeneID:105377805,Genbank:XM_017020908.1	8.73201	Up	basic salivary proline-rich protein 4-like
LOC107984648	GeneID:107984648,Genbank:XM_017021849.1	3.04671	Up	uncharacterized LOC107984648
LOC107985803	GeneID:107985803,Genbank:XM_017005446.1	0.395639	Down	uncharacterized LOC107985803
LOC107985971	GeneID:107985971,Genbank:XM_017005484.1	0.455716	Down	uncharacterized LOC107985971
LOC107986873	GeneID:107986873,Genbank:XM_017014121.1	2.01452	Up	forkhead box protein L2-like
LONRF1	GeneID:91694,Genbank:NM_152271.3,HGNC:HGNC:26302	2.0213	Up	LON peptidase N-terminal domain and ring finger 1
LONRF2	GeneID:164832,Genbank:NM_198461.3,HGNC:HGNC:24788	2.0673	Up	LON peptidase N-terminal domain and ring finger 2
LRIG1	GeneID:26018,Genbank:XM_011533579.2,HGNC:HGNC:17360,MIM:608868	2.43386	Up	leucine-rich repeats and immunoglobulin like domains 1
LRP8	GeneID:7804,Genbank:NM_033300.3,HGNC:HGNC:6700,MIM:602600	2.02534	Up	LDL receptor related protein 8
LRRC15	GeneID:131578,Genbank:NM_130830.4,HGNC:HGNC:20818	2.25335	Up	leucine rich repeat containing 15
MAN1C1	GeneID:57134,Genbank:XM_017001861.1,HGNC:HGNC:19080,HPRD:14354,MIM:616772	3.09809	Up	mannosidase alpha class 1C member 1
MAOA	GeneID:4128,Genbank:NM_001270458.1,HGNC:HGNC:6833,HPRD:02400,MIM:309850	0.340088	Down	monoamine oxidase A
MAOB	GeneID:4129,Genbank:NM_000898.4,HGNC:HGNC:6834,MIM:309860	0.448365	Down	monoamine oxidase B
MAP1A	GeneID:4130,Genbank:XM_017022189.1,HGNC:HGNC:6835,MIM:600178	2.76908	Up	microtubule associated protein 1A
MAP3K15	GeneID:389840,Genbank:NM_001001671.3,HGNC:HGNC:31689,MIM:300820	0.473046	Down	mitogen-activated protein kinase kinase kinase 15
MAP6	GeneID:4135,Genbank:XM_017017755.1,HGNC:HGNC:6868,HPRD:15989,MIM:601783	11.7969	Up	microtubule associated protein 6
MAP7	GeneID:9053,Genbank:NM_001198617.1,HGNC:HGNC:6869,HPRD:04982,MIM:604108	0.329616	Down	microtubule associated protein 7
MAPK4	GeneID:5596,Genbank:XM_017025839.1,HGNC:HGNC:6878,MIM:176949	0.392795	Down	mitogen-activated protein kinase 4
MARCHF10	GeneID:162333,Genbank:NM_152598.3,HGNC:HGNC:26655,MIM:613337	0.344359	Down	membrane associated ring-CH-type finger 10
MARCHF4	GeneID:57574,Genbank:NM_020814.2,HGNC:HGNC:29269,HPRD:16299,MIM:608208	2.34136	Up	membrane associated ring-CH-type finger 4
MATK	GeneID:4145,Genbank:NM_002378.3,HGNC:HGNC:6906,HPRD:02496,MIM:600038	4.37158	Up	megakaryocyte-associated tyrosine kinase
MCF2	GeneID:4168,Genbank:XM_005262413.4,HGNC:HGNC:6940,MIM:311030	0.480364	Down	MCF.2 cell line derived transforming sequence
MEFV	GeneID:4210,Genbank:NM_001198536.1,HGNC:HGNC:6998,HPRD:02012,MIM:608107	2.5322	Up	Mediterranean fever
MERTK	GeneID:10461,Genbank:XM_005263565.4,HGNC:HGNC:7027,MIM:604705	2.79569	Up	MER proto-oncogene, tyrosine kinase
MFAP4	GeneID:4239,Genbank:NM_002404.2,HGNC:HGNC:7035,MIM:600596	6.67206	Up	microfibrillar associated protein 4
MFSD2A	GeneID:84879,Genbank:NM_001136493.2,HGNC:HGNC:25897,MIM:614397	2.34663	Up	major facilitator superfamily domain containing 2A
MICALCL	GeneID:84953,Genbank:NM_032867.2,HGNC:HGNC:25933,MIM:612355	2.88653	Up	MICAL C-terminal like
MIOX	GeneID:55586,Genbank:XM_011530705.1,HGNC:HGNC:14522,HPRD:12443,MIM:606774	3.77544	Up	myo-inositol oxygenase
MLPH	GeneID:79083,Genbank:NM_001281474.1,HGNC:HGNC:29643,HPRD:09409,MIM:606526	2.72674	Up	melanophilin
MMP1	GeneID:4312,Genbank:NM_001145938.1,HGNC:HGNC:7155,HPRD:00384,MIM:120353	9.1149	Up	matrix metallopeptidase 1
MNS1	GeneID:55329,Genbank:NM_018365.2,HGNC:HGNC:29636,HPRD:10967,MIM:610766	0.327338	Down	meiosis specific nuclear structural 1
MOV10L1	GeneID:54456,Genbank:XM_011530696.1,HGNC:HGNC:7201,HPRD:16158,MIM:605794	2.46986	Up	Mov10 RISC complex RNA helicase like 1
MOXD1	GeneID:26002,Genbank:NM_015529.3,HGNC:HGNC:21063,MIM:609000	3.2499	Up	monooxygenase DBH like 1
MPP4	GeneID:58538,Genbank:NM_033066.2,HGNC:HGNC:13680,HPRD:07360,MIM:606575	8.68216	Up	membrane palmitoylated protein 4
MRAS	GeneID:22808,Genbank:NM_012219.4,HGNC:HGNC:7227,MIM:608435	0.354717	Down	muscle RAS oncogene homolog
MRGPRF	GeneID:116535,Genbank:XM_017017170.1,HGNC:HGNC:24828,MIM:607233	2.12013	Up	MAS related GPR family member F
MRPL20	GeneID:55052,Genbank:NM_017971.3,HGNC:HGNC:14478,HPRD:14746,MIM:611833	0.480316	Down	mitochondrial ribosomal protein L20
MUC12	GeneID:10071,Genbank:NM_001164462.1,HGNC:HGNC:7510,MIM:604609	3.84313	Up	mucin 12, cell surface associated
MUC4	GeneID:4585,Genbank:NM_138297.4,HGNC:HGNC:7514,MIM:158372	9.8823	Up	mucin 4, cell surface associated
MVP	GeneID:9961,Genbank:NM_017458.3,HGNC:HGNC:7531,MIM:605088	2.04231	Up	major vault protein
MYLK3	GeneID:91807,Genbank:NM_001308301.1,HGNC:HGNC:29826,MIM:612147	0.448762	Down	myosin light chain kinase 3
MYO5A	GeneID:4644,Genbank:NM_001142495.1,HGNC:HGNC:7602,MIM:160777	2.08257	Up	myosin VA
MYOCD	GeneID:93649,Genbank:XM_005256864.1,HGNC:HGNC:16067,MIM:606127	0.381848	Down	myocardin
MYOM3	GeneID:127294,Genbank:NM_152372.3,HGNC:HGNC:26679,MIM:616832	3.00246	Up	myomesin 3
MYZAP	GeneID:100820829,Genbank:NM_001018100.4,HGNC:HGNC:43444,HPRD:08091,MIM:614071	2.03065	Up	myocardial zonula adherens protein
N4BP3	GeneID:23138,Genbank:XM_011534473.1,HGNC:HGNC:29852	3.12857	Up	NEDD4 binding protein 3
NACAD	GeneID:23148,Genbank:XM_006715674.3,HGNC:HGNC:22196	3.36348	Up	NAC alpha domain containing
NAV3	GeneID:89795,Genbank:XM_017020166.1,HGNC:HGNC:15998,MIM:611629	2.02241	Up	neuron navigator 3
NBL1	GeneID:4681,Genbank:NM_182744.3,HGNC:HGNC:7650,MIM:600613	Inf	Up	neuroblastoma 1, DAN family BMP antagonist
NDRG4	GeneID:65009,Genbank:NM_020465.3,HGNC:HGNC:14466,HPRD:14817,MIM:614463	4.11564	Up	NDRG family member 4
NECAB2	GeneID:54550,Genbank:NM_019065.2,HGNC:HGNC:23746,HPRD:13263	5.52546	Up	N-terminal EF-hand calcium binding protein 2
NECTIN1	GeneID:5818,Genbank:NM_203285.1,HGNC:HGNC:9706,MIM:600644	2.36671	Up	nectin cell adhesion molecule 1
NEDD4	GeneID:4734,Genbank:NM_006154.3,HGNC:HGNC:7727,MIM:602278	2.23412	Up	neural precursor cell expressed, developmentally down-regulated 4, E3 ubiquitin protein ligase
NEK7	GeneID:140609,Genbank:NM_133494.2,HGNC:HGNC:13386,HPRD:06027,MIM:606848	0.403486	Down	NIMA related kinase 7
NFATC2	GeneID:4773,Genbank:NM_001258295.1,HGNC:HGNC:7776,HPRD:02730,MIM:600490	0.227754	Down	nuclear factor of activated T-cells 2
NFE2L3	GeneID:9603,Genbank:NM_004289.6,HGNC:HGNC:7783,MIM:604135	3.4264	Up	nuclear factor, erythroid 2 like 3
NFKB2	GeneID:4791,Genbank:NM_001288724.1,HGNC:HGNC:7795,MIM:164012	2.00337	Up	nuclear factor kappa B subunit 2
NFKBIE	GeneID:4794,Genbank:NM_004556.2,HGNC:HGNC:7799,MIM:604548	2.28048	Up	NFKB inhibitor epsilon
NFKBIZ	GeneID:64332,Genbank:NM_001005474.2,HGNC:HGNC:29805,HPRD:09217,MIM:608004	2.05334	Up	NFKB inhibitor zeta
NGFR	GeneID:4804,Genbank:NM_002507.3,HGNC:HGNC:7809,HPRD:01197,MIM:162010	2.86743	Up	nerve growth factor receptor
NKAIN1	GeneID:79570,Genbank:XM_017002320.1,HGNC:HGNC:25743,MIM:612871	3.77311	Up	Na+/K+ transporting ATPase interacting 1
NMNAT2	GeneID:23057,Genbank:NM_015039.3,HGNC:HGNC:16789,HPRD:09786,MIM:608701	2.22314	Up	nicotinamide nucleotide adenylyltransferase 2
NOG	GeneID:9241,Genbank:NM_005450.4,HGNC:HGNC:7866,HPRD:04291,MIM:602991	2.26518	Up	noggin
NOV	GeneID:4856,Genbank:NM_002514.3,HGNC:HGNC:7885,HPRD:01291,MIM:164958	2.70601	Up	nephroblastoma overexpressed
NPAS4	GeneID:266743,Genbank:XM_017017537.1,HGNC:HGNC:18983,MIM:608554	0.484012	Down	neuronal PAS domain protein 4
NPTX1	GeneID:4884,Genbank:NM_002522.3,HGNC:HGNC:7952,MIM:602367	0.39883	Down	neuronal pentraxin 1
NPY4R	GeneID:5540,Genbank:XM_011539937.2,HGNC:HGNC:9329,MIM:601790	0.362244	Down	neuropeptide Y receptor Y4
NR0B1	GeneID:190,Genbank:NM_000475.4,HGNC:HGNC:7960,HPRD:08362,MIM:300473	4.06766	Up	nuclear receptor subfamily 0 group B member 1
NR2F1	GeneID:7025,Genbank:NM_005654.5,HGNC:HGNC:7975,HPRD:00584,MIM:132890	0.466788	Down	nuclear receptor subfamily 2 group F member 1
NR4A2	GeneID:4929,Genbank:XM_011511246.1,HGNC:HGNC:7981,HPRD:03493,MIM:601828	0.384013	Down	nuclear receptor subfamily 4 group A member 2
NR4A3	GeneID:8013,Genbank:NM_173200.2,HGNC:HGNC:7982,HPRD:02766,MIM:600542	0.23836	Down	nuclear receptor subfamily 4 group A member 3
NRP1	GeneID:8829,Genbank:NM_001244973.1,HGNC:HGNC:8004,MIM:602069	2.07997	Up	neuropilin 1
NT5E	GeneID:4907,Genbank:NM_002526.3,HGNC:HGNC:8021,HPRD:00552,MIM:129190	3.61481	Up	5'-nucleotidase ecto
NTNG2	GeneID:84628,Genbank:XM_011519096.2,HGNC:HGNC:14288	8.71432	Up	netrin G2
NXNL2	GeneID:158046,Genbank:XM_011518276.2,HGNC:HGNC:30482,MIM:615299	0.427565	Down	nucleoredoxin-like 2
NXPH2	GeneID:11249,Genbank:NM_007226.2,HGNC:HGNC:8076,HPRD:11983,MIM:604635	0.444473	Down	neurexophilin 2
OAF	GeneID:220323,Genbank:NM_178507.2,HGNC:HGNC:28752,HPRD:17646	2.11179	Up	out at first homolog
OCLN	GeneID:100506658,Genbank:NM_002538.3,HGNC:HGNC:8104,HPRD:04191,MIM:602876	4.15395	Up	occludin
OLR1	GeneID:4973,Genbank:NM_001172632.1,HGNC:HGNC:8133,HPRD:04003,MIM:602601	2.48532	Up	oxidized low density lipoprotein receptor 1
OPN3	GeneID:23596,Genbank:NM_014322.2,HGNC:HGNC:14007,MIM:606695	0.469718	Down	opsin 3
ORAI3	GeneID:93129,Genbank:NM_152288.2,HGNC:HGNC:28185,HPRD:14431,MIM:610930	2.10817	Up	ORAI calcium release-activated calcium modulator 3
OSCAR	GeneID:126014,Genbank:NM_133168.4,HGNC:HGNC:29960,MIM:606862	5.54024	Up	osteoclast associated, immunoglobulin-like receptor
OSGIN1	GeneID:29948,Genbank:NM_182981.2,HGNC:HGNC:30093,MIM:607975	2.06693	Up	oxidative stress induced growth inhibitor 1
OSR1	GeneID:130497,Genbank:NM_145260.2,HGNC:HGNC:8111,HPRD:16401,MIM:608891	2.05754	Up	odd-skipped related transciption factor 1
OTUB2	GeneID:78990,Genbank:XM_005268055.3,HGNC:HGNC:20351,HPRD:07620,MIM:608338	2.12901	Up	OTU deubiquitinase, ubiquitin aldehyde binding 2
P2RY1	GeneID:5028,Genbank:NM_002563.4,HGNC:HGNC:8539,HPRD:03103,MIM:601167	2.23471	Up	purinergic receptor P2Y1
PAEP	GeneID:5047,Genbank:XM_017014782.1,HGNC:HGNC:8573,HPRD:01411,MIM:173310	Inf	Up	progestagen associated endometrial protein
PAG1	GeneID:55824,Genbank:NM_018440.3,HGNC:HGNC:30043,MIM:605767	2.34505	Up	phosphoprotein membrane anchor with glycosphingolipid microdomains 1
PALM3	GeneID:342979,Genbank:XM_011527965.2,HGNC:HGNC:33274	2.06555	Up	paralemmin 3
PAPPA2	GeneID:60676,Genbank:XM_017002024.1,HGNC:HGNC:14615	2.96129	Up	pappalysin 2
PARP10	GeneID:84875,Genbank:NM_032789.4,HGNC:HGNC:25895,MIM:609564	2.01569	Up	poly(ADP-ribose) polymerase family member 10
PAX8	GeneID:7849,Genbank:XM_011511793.1,HGNC:HGNC:8622,HPRD:01335,MIM:167415	7.08123	Up	paired box 8
PCDH1	GeneID:5097,Genbank:XM_005268452.2,HGNC:HGNC:8655,HPRD:04692,MIM:603626	2.73969	Up	protocadherin 1
PCYOX1L	GeneID:78991,Genbank:NM_001301054.1,HGNC:HGNC:28477	2.38046	Up	prenylcysteine oxidase 1 like
PDCD1LG2	GeneID:80380,Genbank:XM_005251600.3,HGNC:HGNC:18731,MIM:605723	5.51663	Up	programmed cell death 1 ligand 2
PDCL3	GeneID:79031,Genbank:NM_024065.4,HGNC:HGNC:28860,HPRD:17827,MIM:611678	0.457765	Down	phosducin like 3
PDE1A	GeneID:5136,Genbank:NM_001258312.1,HGNC:HGNC:8774,HPRD:01387,MIM:171890	0.42944	Down	phosphodiesterase 1A
PDE3A	GeneID:5139,Genbank:NM_000921.4,HGNC:HGNC:8778,MIM:123805	0.422704	Down	phosphodiesterase 3A
PDE6A	GeneID:5145,Genbank:NM_000440.2,HGNC:HGNC:8785,MIM:180071	0.355834	Down	phosphodiesterase 6A
PDE7B	GeneID:27115,Genbank:XM_011535755.2,HGNC:HGNC:8792,HPRD:06870,MIM:604645	0.221735	Down	phosphodiesterase 7B
PDE9A	GeneID:5152,Genbank:NM_001315533.1,HGNC:HGNC:8795,MIM:602973	4.6909	Up	phosphodiesterase 9A
PDGFRB	GeneID:5159,Genbank:XM_005268464.2,HGNC:HGNC:8804,HPRD:01423,MIM:173410	0.395119	Down	platelet derived growth factor receptor beta
PDX1	GeneID:3651,Genbank:NM_000209.3,HGNC:HGNC:6107,HPRD:02843,MIM:600733	0.492425	Down	pancreatic and duodenal homeobox 1
PDZK1IP1	GeneID:10158,Genbank:NM_005764.3,HGNC:HGNC:16887,HPRD:06211,MIM:607178	5.58583	Up	PDZK1 interacting protein 1
PEAR1	GeneID:375033,Genbank:XM_017001237.1,HGNC:HGNC:33631,MIM:610278	2.37855	Up	platelet endothelial aggregation receptor 1
PER1	GeneID:5187,Genbank:XM_005256689.1,HGNC:HGNC:8845,MIM:602260	0.422467	Down	period circadian clock 1
PFKFB4	GeneID:5210,Genbank:XM_011533829.2,HGNC:HGNC:8875,MIM:605320	2.22031	Up	6-phosphofructo-2-kinase/fructose-2,6-biphosphatase 4
PGBD5	GeneID:79605,Genbank:NM_001258311.1,HGNC:HGNC:19405,MIM:616791	4.32058	Up	piggyBac transposable element derived 5
PGM2L1	GeneID:283209,Genbank:NM_173582.4,HGNC:HGNC:20898,HPRD:11427,MIM:611610	2.15303	Up	phosphoglucomutase 2-like 1
PHEX	GeneID:5251,Genbank:NM_000444.5,HGNC:HGNC:8918,MIM:300550	2.45278	Up	phosphate regulating endopeptidase homolog, X-linked
PHLDA1	GeneID:22822,Genbank:NM_007350.3,HGNC:HGNC:8933,MIM:605335	2.0241	Up	pleckstrin homology like domain family A member 1
PHLDA2	GeneID:7262,Genbank:NM_003311.3,HGNC:HGNC:12385,HPRD:03679,MIM:602131	2.27071	Up	pleckstrin homology like domain family A member 2
PIK3IP1	GeneID:113791,Genbank:NM_001135911.1,HGNC:HGNC:24942,HPRD:17518	2.16359	Up	phosphoinositide-3-kinase interacting protein 1
PIP5K1B	GeneID:8395,Genbank:XM_005252261.3,HGNC:HGNC:8995,HPRD:04121,MIM:602745	0.450414	Down	phosphatidylinositol-4-phosphate 5-kinase type 1 beta
PKIG	GeneID:11142,Genbank:NM_181805.2,HGNC:HGNC:9019,HPRD:05379,MIM:604932	0.384164	Down	protein kinase (cAMP-dependent, catalytic) inhibitor gamma
PLA2G4C	GeneID:8605,Genbank:NM_001159322.1,HGNC:HGNC:9037,MIM:603602	3.10216	Up	phospholipase A2 group IVC
PLAT	GeneID:5327,Genbank:NM_033011.3,HGNC:HGNC:9051,HPRD:01419,MIM:173370	2.40461	Up	plasminogen activator, tissue type
PLAU	GeneID:5328,Genbank:XM_011539866.2,HGNC:HGNC:9052,HPRD:01883,MIM:191840	4.88861	Up	plasminogen activator, urokinase
PLCG2	GeneID:5336,Genbank:NM_002661.4,HGNC:HGNC:9066,MIM:600220	2.7326	Up	phospholipase C gamma 2
PLCL1	GeneID:5334,Genbank:NM_006226.3,HGNC:HGNC:9063,MIM:600597	0.434928	Down	phospholipase C like 1
PLCXD2	GeneID:257068,Genbank:NM_001185106.1,HGNC:HGNC:26462	2.24466	Up	phosphatidylinositol specific phospholipase C X domain containing 2
PLEKHB2	GeneID:55041,Genbank:NM_001309452.1,HGNC:HGNC:19236	2.2053	Up	pleckstrin homology domain containing B2
PLIN2	GeneID:123,Genbank:XM_017014259.1,HGNC:HGNC:248,MIM:103195	2.91829	Up	perilipin 2
PLPPR3	GeneID:79948,Genbank:XM_011528317.2,HGNC:HGNC:23497,MIM:610391	5.43985	Up	phospholipid phosphatase related 3
PLSCR2	GeneID:57047,Genbank:XM_011513021.2,HGNC:HGNC:16494,MIM:607610	0.416609	Down	phospholipid scramblase 2
POLR2J3	GeneID:548644,Genbank:XM_017012373.1,HGNC:HGNC:33853	2.19961	Up	polymerase (RNA) II subunit J3
PPP1R14C	GeneID:81706,Genbank:NM_030949.2,HGNC:HGNC:14952,HPRD:17890,MIM:613242	8.15349	Up	protein phosphatase 1 regulatory inhibitor subunit 14C
PPP1R3G	GeneID:648791,Genbank:NM_001145115.2,HGNC:HGNC:14945	2.30724	Up	protein phosphatase 1 regulatory subunit 3G
PPP2R2B	GeneID:5521,Genbank:NM_001271899.1,HGNC:HGNC:9305,MIM:604325	2.59692	Up	protein phosphatase 2 regulatory subunit Bbeta
PPP2R2C	GeneID:5522,Genbank:NM_001206994.1,HGNC:HGNC:9306,HPRD:09345,MIM:605997	2.7744	Up	protein phosphatase 2 regulatory subunit Bgamma
PRDM12	GeneID:59335,Genbank:NM_021619.2,HGNC:HGNC:13997,HPRD:17900,MIM:616458	2.68146	Up	PR domain 12
PRDM8	GeneID:56978,Genbank:XM_011532135.2,HGNC:HGNC:13993,MIM:616639	6.2874	Up	PR domain 8
PRKCE	GeneID:5581,Genbank:XM_017004492.1,HGNC:HGNC:9401,HPRD:01500,MIM:176975	2.15577	Up	protein kinase C epsilon
PROM1	GeneID:8842,Genbank:XM_005248196.4,HGNC:HGNC:9454,HPRD:05079,MIM:604365	2.31178	Up	prominin 1
PROSER1	GeneID:80209,Genbank:XM_005266545.3,HGNC:HGNC:20291	0.389194	Down	proline and serine rich 1
PRPH	GeneID:5630,Genbank:XM_005269025.1,HGNC:HGNC:9461,HPRD:01365,MIM:170710	2.54485	Up	peripherin
PRR5L	GeneID:79899,Genbank:NM_001160167.1,HGNC:HGNC:25878,MIM:611728	0.488648	Down	proline rich 5 like
PRSS33	GeneID:260429,Genbank:XM_011522451.2,HGNC:HGNC:30405,MIM:613797	4.96666	Up	protease, serine 33
PRSS8	GeneID:5652,Genbank:NM_002773.4,HGNC:HGNC:9491,HPRD:02895,MIM:600823	9.87449	Up	protease, serine 8
PSG1	GeneID:5669,Genbank:NM_001184826.1,HGNC:HGNC:9514,HPRD:01449,MIM:176390	0.36535	Down	pregnancy specific beta-1-glycoprotein 1
PSMB9	GeneID:5698,Genbank:NM_002800.4,HGNC:HGNC:9546,HPRD:01514,MIM:177045	2.67547	Up	proteasome subunit beta 9
PSORS1C1	GeneID:170679,Genbank:NM_014068.2,HGNC:HGNC:17202,MIM:613525	2.3112	Up	psoriasis susceptibility 1 candidate 1
PTGFR	GeneID:5737,Genbank:XM_017001873.1,HGNC:HGNC:9600,HPRD:08988,MIM:600563	2.25131	Up	prostaglandin F receptor
PTGIR	GeneID:5739,Genbank:XM_005259095.3,HGNC:HGNC:9602,HPRD:08959,MIM:600022	Inf	Up	prostaglandin I2 (prostacyclin) receptor (IP)
PTHLH	GeneID:5744,Genbank:NM_198965.1,HGNC:HGNC:9607,HPRD:01348,MIM:168470	2.85688	Up	parathyroid hormone-like hormone
PTP4A1	GeneID:7803,Genbank:XM_017011270.1,HGNC:HGNC:9634,HPRD:03349,MIM:601585	0.456377	Down	protein tyrosine phosphatase type IVA, member 1
PTPRE	GeneID:5791,Genbank:NM_001316676.1,HGNC:HGNC:9669,MIM:600926	2.10886	Up	protein tyrosine phosphatase, receptor type E
PTPRH	GeneID:5794,Genbank:NM_001161440.2,HGNC:HGNC:9672,MIM:602510	2.636	Up	protein tyrosine phosphatase, receptor type H
PTPRO	GeneID:5800,Genbank:NM_030667.2,HGNC:HGNC:9678,HPRD:02784,MIM:600579	2.52307	Up	protein tyrosine phosphatase, receptor type O
PTPRQ	GeneID:374462,Genbank:XM_017019274.1,HGNC:HGNC:9679,MIM:603317	0.163749	Down	protein tyrosine phosphatase, receptor type Q
PTX3	GeneID:5806,Genbank:NM_002852.3,HGNC:HGNC:9692,MIM:602492	3.73454	Up	pentraxin 3
PUDP	GeneID:8226,Genbank:NM_001178136.1,HGNC:HGNC:16818,MIM:306480	2.16803	Up	pseudouridine 5'-phosphatase
RAB15	GeneID:376267,Genbank:XM_017021277.1,HGNC:HGNC:20150,HPRD:11467	2.23688	Up	RAB15, member RAS oncogene family
RAB3A	GeneID:5864,Genbank:XM_011528164.1,HGNC:HGNC:9777,HPRD:01535,MIM:179490	3.42358	Up	RAB3A, member RAS oncogene family
RALYL	GeneID:138046,Genbank:XM_017013063.1,HGNC:HGNC:27036,MIM:614648	0.34763	Down	RALY RNA binding protein-like
RAPGEFL1	GeneID:51195,Genbank:NM_001303533.1,HGNC:HGNC:17428	2.30735	Up	Rap guanine nucleotide exchange factor like 1
RARRES1	GeneID:5918,Genbank:XM_005247686.4,HGNC:HGNC:9867,MIM:605090	2.11365	Up	retinoic acid receptor responder 1
RASGRF1	GeneID:5923,Genbank:NM_001145648.1,HGNC:HGNC:9875,MIM:606600	15.8484	Up	Ras protein specific guanine nucleotide releasing factor 1
RASGRF2	GeneID:5924,Genbank:XM_005248565.1,HGNC:HGNC:9876,HPRD:07588,MIM:606614	2.68655	Up	Ras protein specific guanine nucleotide releasing factor 2
RASL10B	GeneID:91608,Genbank:NM_033315.3,HGNC:HGNC:30295,HPRD:15215,MIM:612128	0.443031	Down	RAS like family 10 member B
RASSF5	GeneID:83593,Genbank:NM_182663.3,HGNC:HGNC:17609,MIM:607020	2.00041	Up	Ras association domain family member 5
RASSF6	GeneID:166824,Genbank:NM_201431.2,HGNC:HGNC:20796,HPRD:15220,MIM:612620	4.67418	Up	Ras association domain family member 6
RBBP8NL	GeneID:140893,Genbank:NM_080833.2,HGNC:HGNC:16144	0.196112	Down	RBBP8 N-terminal like
RBM20	GeneID:282996,Genbank:XM_017016103.1,HGNC:HGNC:27424,MIM:613171	2.41449	Up	RNA binding motif protein 20
RBM24	GeneID:221662,Genbank:XM_005248932.3,HGNC:HGNC:21539,HPRD:15228	2.42791	Up	RNA binding motif protein 24
RDM1	GeneID:201299,Genbank:NM_001163120.1,HGNC:HGNC:19950,MIM:612896	0.322945	Down	RAD52 motif containing 1
RGAG1	GeneID:57529,Genbank:XM_017029695.1,HGNC:HGNC:29245,HPRD:06600,MIM:300965	4.06382	Up	retrotransposon gag domain containing 1
RGCC	GeneID:28984,Genbank:NM_014059.2,HGNC:HGNC:20369,MIM:610077	0.494478	Down	regulator of cell cycle
RGS16	GeneID:6004,Genbank:NM_002928.3,HGNC:HGNC:9997,MIM:602514	2.67831	Up	regulator of G-protein signaling 16
RGS17	GeneID:26575,Genbank:NM_012419.4,HGNC:HGNC:14088,HPRD:06223,MIM:607191	5.75027	Up	regulator of G-protein signaling 17
RGS7	GeneID:6000,Genbank:XM_017002004.1,HGNC:HGNC:10003,MIM:602517	2.42253	Up	regulator of G-protein signaling 7
RHBDL2	GeneID:54933,Genbank:NM_017821.4,HGNC:HGNC:16083,MIM:608962	2.31414	Up	rhomboid like 2
RIBC1	GeneID:158787,Genbank:XM_005261988.3,HGNC:HGNC:26537,HPRD:06553	0.435537	Down	RIB43A domain with coiled-coils 1
RMI1	GeneID:80010,Genbank:NM_024945.2,HGNC:HGNC:25764,MIM:610404	0.492648	Down	RecQ mediated genome instability 1
RNASEH2B	GeneID:79621,Genbank:NM_001142279.2,HGNC:HGNC:25671,MIM:610326	0.494187	Down	ribonuclease H2 subunit B
RNASEL	GeneID:6041,Genbank:NM_021133.3,HGNC:HGNC:10050,HPRD:01590,MIM:180435	3.81404	Up	ribonuclease L
RND1	GeneID:27289,Genbank:NM_014470.3,HGNC:HGNC:18314,HPRD:12357,MIM:609038	9.31896	Up	Rho family GTPase 1
RNF182	GeneID:221687,Genbank:NM_001165034.1,HGNC:HGNC:28522,HPRD:15264	0.430498	Down	ring finger protein 182
RNF19A	GeneID:25897,Genbank:NM_001280539.1,HGNC:HGNC:13432,MIM:607119	0.387283	Down	ring finger protein 19A, RBR E3 ubiquitin protein ligase
ROBO1	GeneID:6091,Genbank:NM_002941.3,HGNC:HGNC:10249,HPRD:03890,MIM:602430	0.489284	Down	roundabout guidance receptor 1
ROBO4	GeneID:54538,Genbank:NM_001301088.1,HGNC:HGNC:17985,HPRD:09604,MIM:607528	17.2821	Up	roundabout guidance receptor 4
ROR1	GeneID:4919,Genbank:NM_005012.3,HGNC:HGNC:10256,MIM:602336	2.49395	Up	receptor tyrosine kinase-like orphan receptor 1
RP1	GeneID:6101,Genbank:XM_017013721.1,HGNC:HGNC:10263,HPRD:04896,MIM:603937	2.91541	Up	retinitis pigmentosa 1 (autosomal dominant)
RPRM	GeneID:56475,Genbank:NM_019845.2,HGNC:HGNC:24201,HPRD:18002,MIM:612171	0.422307	Down	reprimo, TP53 dependent G2 arrest mediator candidate
RPS28	GeneID:6234,Genbank:NM_001031.4,HGNC:HGNC:10418,HPRD:04731,MIM:603685	0.453594	Down	ribosomal protein S28
RRAGD	GeneID:58528,Genbank:XM_005248755.4,HGNC:HGNC:19903,HPRD:12199,MIM:608268	2.57864	Up	Ras related GTP binding D
RRM2	GeneID:6241,Genbank:NM_001165931.1,HGNC:HGNC:10452,HPRD:01587,MIM:180390	0.324104	Down	ribonucleotide reductase regulatory subunit M2
RTN1	GeneID:6252,Genbank:NM_021136.2,HGNC:HGNC:10467,HPRD:02921,MIM:600865	2.96466	Up	reticulon 1
RTN2	GeneID:6253,Genbank:NM_206900.2,HGNC:HGNC:10468,HPRD:04421,MIM:603183	0.394946	Down	reticulon 2
S100A10	GeneID:6281,Genbank:NM_002966.2,HGNC:HGNC:10487,HPRD:00232,MIM:114085	2.11377	Up	S100 calcium binding protein A10
SAA1	GeneID:6288,Genbank:NM_000331.5,HGNC:HGNC:10513,HPRD:00097,MIM:104750	2.05374	Up	serum amyloid A1
SAA2	GeneID:6289,Genbank:NM_001127380.2,HGNC:HGNC:10514,MIM:104751	2.71432	Up	serum amyloid A2
SAMD9L	GeneID:219285,Genbank:NM_001303500.1,HGNC:HGNC:1349,HPRD:10798,MIM:611170	2.21502	Up	sterile alpha motif domain containing 9 like
SAP25	GeneID:100316904,Genbank:XM_005250096.3,HGNC:HGNC:41908	4.22489	Up	Sin3A associated protein 25kDa
SCG2	GeneID:7857,Genbank:NM_003469.4,HGNC:HGNC:10575,MIM:118930	0.424183	Down	secretogranin II
SCN3A	GeneID:6328,Genbank:NM_001081676.1,HGNC:HGNC:10590,MIM:182391	2.15974	Up	sodium voltage-gated channel alpha subunit 3
SCN3B	GeneID:55800,Genbank:XM_011542897.1,HGNC:HGNC:20665,MIM:608214	2.82809	Up	sodium voltage-gated channel beta subunit 3
SCN9A	GeneID:6335,Genbank:NM_002977.3,HGNC:HGNC:10597,HPRD:04565,MIM:603415	4.74082	Up	sodium voltage-gated channel alpha subunit 9
SCNN1A	GeneID:6337,Genbank:NM_001159575.1,HGNC:HGNC:10599,HPRD:02575,MIM:600228	0.402952	Down	sodium channel epithelial 1 alpha subunit
SDPR	GeneID:8436,Genbank:NM_004657.5,HGNC:HGNC:10690,HPRD:09470,MIM:606728	2.03474	Up	serum deprivation response
SEC23A	GeneID:10484,Genbank:NM_006364.3,HGNC:HGNC:10701,HPRD:06714,MIM:610511	0.365868	Down	Sec23 homolog A, coat complex II component
SEMA3D	GeneID:223117,Genbank:XM_017011873.1,HGNC:HGNC:10726,HPRD:15321,MIM:609907	2.42016	Up	semaphorin 3D
SEMA4B	GeneID:10509,Genbank:NM_020210.3,HGNC:HGNC:10730	2.56394	Up	semaphorin 4B
SEMA6B	GeneID:10501,Genbank:XM_011527640.2,HGNC:HGNC:10739,HPRD:12322,MIM:608873	0.297736	Down	semaphorin 6B
SEMA6D	GeneID:80031,Genbank:XM_011522075.2,HGNC:HGNC:16770,HPRD:10221,MIM:609295	0.359105	Down	semaphorin 6D
SEMA7A	GeneID:8482,Genbank:NM_001146029.2,HGNC:HGNC:10741,HPRD:07081,MIM:607961	6.82313	Up	semaphorin 7A (John Milton Hagen blood group)
SEPTIN3	GeneID:55964,Genbank:XM_017028862.1,HGNC:HGNC:10750,MIM:608314	3.14254	Up	septin 3
SERINC5	GeneID:256987,Genbank:NM_001174071.2,HGNC:HGNC:18825,MIM:614551	0.47242	Down	serine incorporator 5
SERPINA1	GeneID:5265,Genbank:NM_001002235.2,HGNC:HGNC:8941,MIM:107400	4.8231	Up	serpin family A member 1
SERPINB2	GeneID:5055,Genbank:NM_001143818.1,HGNC:HGNC:8584,HPRD:01420,MIM:173390	5.10459	Up	serpin family B member 2
SERPINE1	GeneID:5054,Genbank:XM_017012260.1,HGNC:HGNC:8583,HPRD:01418,MIM:173360	3.14225	Up	serpin family E member 1
SERPINF2	GeneID:5345,Genbank:XM_017024765.1,HGNC:HGNC:9075,MIM:613168	2.55168	Up	serpin family F member 2
SERTM1	GeneID:400120,Genbank:NM_203451.2,HGNC:HGNC:33792	0.347944	Down	serine rich and transmembrane domain containing 1
SGCG	GeneID:6445,Genbank:XM_006719861.3,HGNC:HGNC:10809,HPRD:07039,MIM:608896	14.0292	Up	sarcoglycan gamma
SGSM1	GeneID:129049,Genbank:NM_001039948.3,HGNC:HGNC:29410,MIM:611417	Inf	Up	small G protein signaling modulator 1
SH2D3C	GeneID:10044,Genbank:NM_170600.2,HGNC:HGNC:16884,HPRD:05284,MIM:604722	7.69889	Up	SH2 domain containing 3C
SH3RF3	GeneID:344558,Genbank:XM_011511109.2,HGNC:HGNC:24699	2.63403	Up	SH3 domain containing ring finger 3
SH3TC2	GeneID:79628,Genbank:NM_024577.3,HGNC:HGNC:29427,HPRD:10496,MIM:608206	2.6845	Up	SH3 domain and tetratricopeptide repeats 2
SHC3	GeneID:53358,Genbank:XM_011518785.2,HGNC:HGNC:18181,MIM:605263	2.36855	Up	SHC adaptor protein 3
SHISA4	GeneID:149345,Genbank:NM_198149.2,HGNC:HGNC:27139	2.02272	Up	shisa family member 4
SIAH2	GeneID:6478,Genbank:NM_005067.5,HGNC:HGNC:10858,MIM:602213	0.332099	Down	siah E3 ubiquitin protein ligase 2
SLC12A7	GeneID:10723,Genbank:NM_006598.2,HGNC:HGNC:10915,MIM:604879	2.46133	Up	solute carrier family 12 member 7
SLC12A8	GeneID:84561,Genbank:NM_024628.5,HGNC:HGNC:15595,HPRD:11563,MIM:611316	2.3068	Up	solute carrier family 12 member 8
SLC15A3	GeneID:51296,Genbank:NM_016582.2,HGNC:HGNC:18068,HPRD:11565,MIM:610408	3.26457	Up	solute carrier family 15 member 3
SLC16A2	GeneID:6567,Genbank:NM_006517.4,HGNC:HGNC:10923,MIM:300095	2.89779	Up	solute carrier family 16 member 2
SLC25A22	GeneID:79751,Genbank:XM_011520371.1,HGNC:HGNC:19954,HPRD:15356,MIM:609302	2.34102	Up	solute carrier family 25 member 22
SLC26A10	GeneID:65012,Genbank:NM_133489.2,HGNC:HGNC:14470	15.0168	Up	solute carrier family 26 member 10
SLC2A12	GeneID:154091,Genbank:NM_145176.2,HGNC:HGNC:18067,HPRD:11572,MIM:610372	2.43402	Up	solute carrier family 2 member 12
SLC30A6	GeneID:55676,Genbank:NM_001193513.1,HGNC:HGNC:19305,HPRD:15368,MIM:611148	0.456768	Down	solute carrier family 30 member 6
SLC31A2	GeneID:1318,Genbank:NM_001860.2,HGNC:HGNC:11017,HPRD:04365,MIM:603088	2.17762	Up	solute carrier family 31 member 2
SLC35D2	GeneID:11046,Genbank:NM_001286990.1,HGNC:HGNC:20799,MIM:609182	2.13862	Up	solute carrier family 35 member D2
SLC37A4	GeneID:2542,Genbank:NM_001164279.1,HGNC:HGNC:4061,MIM:602671	0.4882	Down	solute carrier family 37 member 4
SLC45A1	GeneID:50651,Genbank:NM_001080397.2,HGNC:HGNC:17939,MIM:605763	2.24565	Up	solute carrier family 45 member 1
SLC4A8	GeneID:9498,Genbank:XM_011539011.1,HGNC:HGNC:11034,MIM:605024	17.2942	Up	solute carrier family 4 member 8
SLCO1C1	GeneID:53919,Genbank:XM_017019489.1,HGNC:HGNC:13819,HPRD:08342,MIM:613389	0.283631	Down	solute carrier organic anion transporter family member 1C1
SLF1	GeneID:84250,Genbank:XM_017009979.1,HGNC:HGNC:25408	0.470499	Down	SMC5-SMC6 complex localization factor 1
SLIT2	GeneID:9353,Genbank:XM_005248211.3,HGNC:HGNC:11086,HPRD:04776,MIM:603746	2.62477	Up	slit guidance ligand 2
SLITRK6	GeneID:84189,Genbank:NM_032229.2,HGNC:HGNC:23503,HPRD:15403,MIM:609681	2.00824	Up	SLIT and NTRK like family member 6
SLX1A	GeneID:548593,Genbank:NM_001014999.2,HGNC:HGNC:20922,HPRD:18681,MIM:615822	2.60139	Up	SLX1 homolog A, structure-specific endonuclease subunit
SNCG	GeneID:6623,Genbank:NM_003087.2,HGNC:HGNC:11141,MIM:602998	2.63484	Up	synuclein gamma
SNED1	GeneID:25992,Genbank:XM_017003777.1,HGNC:HGNC:24696,MIM:616634	0.44114	Down	sushi, nidogen and EGF like domains 1
SOCS3	GeneID:9021,Genbank:NM_003955.4,HGNC:HGNC:19391,MIM:604176	0.443346	Down	suppressor of cytokine signaling 3
SOD2	GeneID:6648,Genbank:NM_001322817.1,HGNC:HGNC:11180,MIM:147460	3.25433	Up	superoxide dismutase 2, mitochondrial
SORBS2	GeneID:8470,Genbank:NM_021069.4,HGNC:HGNC:24098,HPRD:12473,MIM:616349	0.479189	Down	sorbin and SH3 domain containing 2
SORL1	GeneID:6653,Genbank:NM_003105.5,HGNC:HGNC:11185,HPRD:03595,MIM:602005	2.03824	Up	sortilin-related receptor, L(DLR class) A repeats containing
SOX7	GeneID:83595,Genbank:NM_031439.3,HGNC:HGNC:18196,HPRD:18087,MIM:612202	2.01177	Up	SRY-box 7
SPANXB1	GeneID:728695,Genbank:NM_032461.3,HGNC:HGNC:14329,MIM:300669	Inf	Up	SPANX family member B1
SPINK1	GeneID:6690,Genbank:NM_003122.4,HGNC:HGNC:11244,MIM:167790	2.98069	Up	serine peptidase inhibitor, Kazal type 1
SPINK5	GeneID:11005,Genbank:NM_001127698.1,HGNC:HGNC:15464,MIM:605010	0.477697	Down	serine peptidase inhibitor, Kazal type 5
SPRED3	GeneID:399473,Genbank:XM_011526978.2,HGNC:HGNC:31041,MIM:609293	3.46367	Up	sprouty related EVH1 domain containing 3
SPRR2D	GeneID:6703,Genbank:NM_006945.4,HGNC:HGNC:11264	8.27006	Up	small proline rich protein 2D
SPRY1	GeneID:10252,Genbank:XM_005262686.1,HGNC:HGNC:11269,MIM:602465	2.16042	Up	sprouty RTK signaling antagonist 1
SPRY4	GeneID:81848,Genbank:NM_001127496.1,HGNC:HGNC:15533,HPRD:10466,MIM:607984	5.46445	Up	sprouty RTK signaling antagonist 4
SPX	GeneID:80763,Genbank:NM_030572.3,HGNC:HGNC:28139,HPRD:14405	3.33268	Up	spexin hormone
SQSTM1	GeneID:8878,Genbank:NM_001142298.1,HGNC:HGNC:11280,HPRD:03319,MIM:601530	2.47688	Up	sequestosome 1
SRPX	GeneID:8406,Genbank:NM_001170750.1,HGNC:HGNC:11309,HPRD:02175,MIM:300187	2.96906	Up	sushi repeat containing protein, X-linked
SRSF8	GeneID:10929,Genbank:NM_032102.3,HGNC:HGNC:16988,HPRD:04466,MIM:603269	0.459485	Down	serine/arginine-rich splicing factor 8
SSPN	GeneID:8082,Genbank:XM_011520853.2,HGNC:HGNC:11322,HPRD:03359,MIM:601599	2.02724	Up	sarcospan
STC1	GeneID:6781,Genbank:NM_003155.2,HGNC:HGNC:11373,HPRD:03115,MIM:601185	Inf	Up	stanniocalcin 1
STK32A	GeneID:202374,Genbank:XM_011537577.2,HGNC:HGNC:28317	2.08813	Up	serine/threonine kinase 32A
STOX1	GeneID:219736,Genbank:NM_001130161.2,HGNC:HGNC:23508,HPRD:18579,MIM:609397	0.486391	Down	storkhead box 1
STYK1	GeneID:55359,Genbank:XM_005253417.2,HGNC:HGNC:18889,MIM:611433	2.14641	Up	serine/threonine/tyrosine kinase 1
SUGCT	GeneID:79783,Genbank:XM_006715775.3,HGNC:HGNC:16001,HPRD:09859,MIM:609187	0.382968	Down	succinyl-CoA:glutarate-CoA transferase
SULF2	GeneID:55959,Genbank:XM_005260458.2,HGNC:HGNC:20392,HPRD:18130,MIM:610013	2.37598	Up	sulfatase 2
SUSD4	GeneID:55061,Genbank:NM_017982.3,HGNC:HGNC:25470,MIM:615827	3.98328	Up	sushi domain containing 4
SV2A	GeneID:9900,Genbank:NM_014849.4,HGNC:HGNC:20566,MIM:185860	2.12195	Up	synaptic vesicle glycoprotein 2A
SYNGR3	GeneID:9143,Genbank:NM_004209.5,HGNC:HGNC:11501,HPRD:06801,MIM:603927	2.63499	Up	synaptogyrin 3
SYT11	GeneID:23208,Genbank:XM_017000759.1,HGNC:HGNC:19239,MIM:608741	2.15734	Up	synaptotagmin 11
SYT7	GeneID:9066,Genbank:NM_004200.3,HGNC:HGNC:11514,MIM:604146	4.63993	Up	synaptotagmin 7
SYTL2	GeneID:54843,Genbank:NM_001289608.1,HGNC:HGNC:15585,HPRD:10260,MIM:612880	2.19004	Up	synaptotagmin like 2
TAPBP	GeneID:6892,Genbank:NM_172209.2,HGNC:HGNC:11566,HPRD:09061,MIM:601962	2.24432	Up	TAP binding protein (tapasin)
TAPBPL	GeneID:55080,Genbank:XM_017019546.1,HGNC:HGNC:30683,MIM:607081	2.95006	Up	TAP binding protein like
TCEANC	GeneID:170082,Genbank:NM_001297563.1,HGNC:HGNC:28277	0.447	Down	transcription elongation factor A N-terminal and central domain containing
TG	GeneID:7038,Genbank:XM_017013794.1,HGNC:HGNC:11764,MIM:188450	3.22709	Up	thyroglobulin
TGFA	GeneID:7039,Genbank:NM_001099691.2,HGNC:HGNC:11765,HPRD:07522,MIM:190170	2.21288	Up	transforming growth factor alpha
THAP8	GeneID:199745,Genbank:XM_005258623.2,HGNC:HGNC:23191,HPRD:15501,MIM:612536	2.22632	Up	THAP domain containing 8
THBD	GeneID:7056,Genbank:NM_000361.2,HGNC:HGNC:11784,HPRD:01764,MIM:188040	2.32565	Up	thrombomodulin
THSD1	GeneID:55901,Genbank:NM_199263.2,HGNC:HGNC:17754,HPRD:18180,MIM:616821	2.49628	Up	thrombospondin type 1 domain containing 1
TIAM1	GeneID:7074,Genbank:XM_011529712.1,HGNC:HGNC:11805,MIM:600687	2.47814	Up	T-cell lymphoma invasion and metastasis 1
TLR2	GeneID:7097,Genbank:XM_017008573.1,HGNC:HGNC:11848,MIM:603028	3.32801	Up	toll like receptor 2
TLR3	GeneID:7098,Genbank:NM_003265.2,HGNC:HGNC:11849,HPRD:04324,MIM:603029	2.01686	Up	toll like receptor 3
TLR6	GeneID:10333,Genbank:XM_011513614.2,HGNC:HGNC:16711,HPRD:05656,MIM:605403	2.28207	Up	toll like receptor 6
TLR9	GeneID:54106,Genbank:NM_017442.3,HGNC:HGNC:15633,HPRD:05685,MIM:605474	Inf	Up	toll like receptor 9
TM4SF19	GeneID:116211,Genbank:NM_001204898.1,HGNC:HGNC:25167	4.90859	Up	transmembrane 4 L six family member 19
TM6SF1	GeneID:53346,Genbank:NM_023003.3,HGNC:HGNC:11860,MIM:606562	3.07997	Up	transmembrane 6 superfamily member 1
TMCC3	GeneID:57458,Genbank:NM_020698.3,HGNC:HGNC:29199	3.87163	Up	transmembrane and coiled-coil domain family 3
TMEFF2	GeneID:23671,Genbank:XM_017003739.1,HGNC:HGNC:11867,MIM:605734	4.36481	Up	transmembrane protein with EGF like and two follistatin like domains 2
TMEM140	GeneID:55281,Genbank:NM_018295.4,HGNC:HGNC:21870	3.2032	Up	transmembrane protein 140
TMEM151A	GeneID:256472,Genbank:NM_153266.3,HGNC:HGNC:28497,HPRD:14564	3.04568	Up	transmembrane protein 151A
TMEM154	GeneID:201799,Genbank:NM_152680.2,HGNC:HGNC:26489,HPRD:08719	2.35317	Up	transmembrane protein 154
TMEM171	GeneID:134285,Genbank:NM_173490.7,HGNC:HGNC:27031	3.90545	Up	transmembrane protein 171
TMEM178B	GeneID:100507421,Genbank:XM_011515705.2,HGNC:HGNC:44112	3.5553	Up	transmembrane protein 178B
TMEM198	GeneID:130612,Genbank:NM_001303098.1,HGNC:HGNC:33704,HPRD:14718	0.391416	Down	transmembrane protein 198
TMEM2	GeneID:23670,Genbank:NM_001135820.1,HGNC:HGNC:11869,HPRD:09317,MIM:605835	0.498613	Down	transmembrane protein 2
TMEM200A	GeneID:114801,Genbank:NM_001258277.1,HGNC:HGNC:21075	4.22128	Up	transmembrane protein 200A
TMEM240	GeneID:339453,Genbank:NM_001114748.1,HGNC:HGNC:25186,MIM:616101	3.49643	Up	transmembrane protein 240
TMEM255B	GeneID:348013,Genbank:XM_017020558.1,HGNC:HGNC:28297,HPRD:14474	8.30496	Up	transmembrane protein 255B
TMEM35B	GeneID:100506144,Genbank:NM_001195156.1,HGNC:HGNC:40021	0.424183	Down	transmembrane protein 35B
TMEM54	GeneID:113452,Genbank:NM_033504.2,HGNC:HGNC:24143,HPRD:12524	2.62657	Up	transmembrane protein 54
TMEM87B	GeneID:84910,Genbank:NM_032824.2,HGNC:HGNC:25913,HPRD:07867	2.48594	Up	transmembrane protein 87B
TNC	GeneID:3371,Genbank:NM_002160.3,HGNC:HGNC:5318,MIM:187380	3.82988	Up	tenascin C
TNFAIP6	GeneID:7130,Genbank:NM_007115.3,HGNC:HGNC:11898,HPRD:02680,MIM:600410	2.91966	Up	TNF alpha induced protein 6
TNFAIP8L3	GeneID:388121,Genbank:XM_017022169.1,HGNC:HGNC:20620,HPRD:13452,MIM:616438	0.454837	Down	TNF alpha induced protein 8 like 3
TNFRSF14	GeneID:8764,Genbank:XM_017002721.1,HGNC:HGNC:11912,MIM:602746	2.40098	Up	tumor necrosis factor receptor superfamily member 14
TNFRSF1B	GeneID:7133,Genbank:XM_011542060.2,HGNC:HGNC:11917,HPRD:01862,MIM:191191	4.43564	Up	tumor necrosis factor receptor superfamily member 1B
TNFRSF25	GeneID:8718,Genbank:NM_148970.1,HGNC:HGNC:11910,HPRD:04532,MIM:603366	2.35205	Up	tumor necrosis factor receptor superfamily member 25
TNFRSF8	GeneID:943,Genbank:XM_011542441.2,HGNC:HGNC:11923,MIM:153243	2.122	Up	tumor necrosis factor receptor superfamily member 8
TNFRSF9	GeneID:3604,Genbank:NM_001561.5,HGNC:HGNC:11924,HPRD:03767,MIM:602250	3.73262	Up	tumor necrosis factor receptor superfamily member 9
TNFSF15	GeneID:9966,Genbank:NM_005118.3,HGNC:HGNC:11931,HPRD:04956,MIM:604052	2.15754	Up	tumor necrosis factor superfamily member 15
TNIP3	GeneID:79931,Genbank:XM_017008621.1,HGNC:HGNC:19315,MIM:608019	2.0298	Up	TNFAIP3 interacting protein 3
TNNT2	GeneID:7139,Genbank:NM_001001432.2,HGNC:HGNC:11949,HPRD:01844,MIM:191045	0.298245	Down	troponin T2, cardiac type
TNS1	GeneID:7145,Genbank:XM_017004810.1,HGNC:HGNC:11973,MIM:600076	3.07673	Up	tensin 1
TPPP	GeneID:11076,Genbank:XM_017008994.1,HGNC:HGNC:24164,HPRD:18522,MIM:608773	0.425663	Down	tubulin polymerization promoting protein
TPRG1L	GeneID:127262,Genbank:NM_182752.3,HGNC:HGNC:27007,HPRD:14037,MIM:611460	2.05858	Up	tumor protein p63 regulated 1-like
TRAF1	GeneID:7185,Genbank:NM_001190945.1,HGNC:HGNC:12031,MIM:601711	6.59339	Up	TNF receptor associated factor 1
TRIM33	GeneID:51592,Genbank:NM_033020.2,HGNC:HGNC:16290,MIM:605769	0.499167	Down	tripartite motif containing 33
TRNP1	GeneID:388610,Genbank:XM_005245867.3,HGNC:HGNC:34348,HPRD:18384,MIM:616824	2.05967	Up	TMF1-regulated nuclear protein 1
TSPAN1	GeneID:10103,Genbank:NM_005727.3,HGNC:HGNC:20657,HPRD:18232,MIM:613170	2.11729	Up	tetraspanin 1
TTC39A	GeneID:22996,Genbank:NM_001144832.2,HGNC:HGNC:18657	2.84494	Up	tetratricopeptide repeat domain 39A
TUBA1A	GeneID:7846,Genbank:NM_006009.3,HGNC:HGNC:20766,HPRD:03959,MIM:602529	2.97643	Up	tubulin alpha 1a
TUBB2A	GeneID:7280,Genbank:NM_001069.2,HGNC:HGNC:12412,HPRD:01852,MIM:615101	2.01402	Up	tubulin beta 2A class IIa
TUBB2B	GeneID:347733,Genbank:NM_178012.4,HGNC:HGNC:30829,HPRD:14707,MIM:612850	2.98848	Up	tubulin beta 2B class IIb
UBA7	GeneID:7318,Genbank:NM_003335.2,HGNC:HGNC:12471,MIM:191325	5.05397	Up	ubiquitin like modifier activating enzyme 7
UBASH3B	GeneID:84959,Genbank:NM_032873.4,HGNC:HGNC:29884,HPRD:16463,MIM:609201	3.69435	Up	ubiquitin associated and SH3 domain containing B
UBE2L6	GeneID:9246,Genbank:NM_198183.2,HGNC:HGNC:12490,HPRD:04867,MIM:603890	3.06076	Up	ubiquitin conjugating enzyme E2 L6
UCN2	GeneID:90226,Genbank:NM_033199.3,HGNC:HGNC:18414,HPRD:16171,MIM:605902	2.50172	Up	urocortin 2
ULBP2	GeneID:80328,Genbank:NM_025217.3,HGNC:HGNC:14894,HPRD:16143,MIM:605698	2.42452	Up	UL16 binding protein 2
ULBP3	GeneID:79465,Genbank:NM_024518.2,HGNC:HGNC:14895,HPRD:16144,MIM:605699	2.95663	Up	UL16 binding protein 3
UPP1	GeneID:7378,Genbank:XM_011515512.2,HGNC:HGNC:12576,HPRD:08932,MIM:191730	2.09203	Up	uridine phosphorylase 1
USH1C	GeneID:10083,Genbank:NM_001297764.1,HGNC:HGNC:12597,MIM:605242	0.254714	Down	USH1 protein network component harmonin
USP2	GeneID:9099,Genbank:NM_001243759.1,HGNC:HGNC:12618,MIM:604725	0.459632	Down	ubiquitin specific peptidase 2
WBSCR27	GeneID:155368,Genbank:XM_017011777.1,HGNC:HGNC:19068,HPRD:15661,MIM:612546	2.18306	Up	Williams Beuren syndrome chromosome region 27
WDR76	GeneID:79968,Genbank:NM_024908.3,HGNC:HGNC:25773	0.498547	Down	WD repeat domain 76
WDR78	GeneID:79819,Genbank:NM_024763.4,HGNC:HGNC:26252	0.415904	Down	WD repeat domain 78
WDYHV1	GeneID:55093,Genbank:NM_018024.2,HGNC:HGNC:25490,HPRD:07653	0.417229	Down	WDYHV motif containing 1
WIPF1	GeneID:7456,Genbank:NM_001077269.1,HGNC:HGNC:12736,MIM:602357	0.437983	Down	WAS/WASL interacting protein family member 1
WIPF3	GeneID:644150,Genbank:NM_001080529.2,HGNC:HGNC:22004,MIM:612432	3.03219	Up	WAS/WASL interacting protein family member 3
WIPI1	GeneID:55062,Genbank:NM_001320772.1,HGNC:HGNC:25471,MIM:609224	2.78201	Up	WD repeat domain, phosphoinositide interacting 1
WISP2	GeneID:8839,Genbank:XM_017028117.1,HGNC:HGNC:12770,HPRD:16020,MIM:603399	0.482374	Down	WNT1 inducible signaling pathway protein 2
WNT4	GeneID:54361,Genbank:NM_030761.4,HGNC:HGNC:12783,HPRD:04601,MIM:603490	0.193854	Down	Wnt family member 4
WNT5B	GeneID:81029,Genbank:NM_030775.2,HGNC:HGNC:16265,MIM:606361	2.30977	Up	Wnt family member 5B
XAF1	GeneID:54739,Genbank:XM_005256706.4,HGNC:HGNC:30932,HPRD:06978,MIM:606717	2.73373	Up	XIAP associated factor 1
XDH	GeneID:7498,Genbank:XM_011533095.2,HGNC:HGNC:12805,MIM:607633	2.05649	Up	xanthine dehydrogenase
ZBED3	GeneID:84327,Genbank:NM_032367.2,HGNC:HGNC:20711,HPRD:15687,MIM:615250	0.446962	Down	zinc finger BED-type containing 3
ZBTB34	GeneID:403341,Genbank:NM_001099270.1,HGNC:HGNC:31446,MIM:611692	2.14728	Up	zinc finger and BTB domain containing 34
ZBTB46	GeneID:140685,Genbank:NM_025224.3,HGNC:HGNC:16094,MIM:614639	2.13401	Up	zinc finger and BTB domain containing 46
ZFHX2	GeneID:85446,Genbank:NM_033400.2,HGNC:HGNC:20152	3.05265	Up	zinc finger homeobox 2
ZMYND15	GeneID:84225,Genbank:NM_001267822.1,HGNC:HGNC:20997,MIM:614312	0.197422	Down	zinc finger MYND-type containing 15
ZNF483	GeneID:158399,Genbank:NM_001007169.3,HGNC:HGNC:23384,HPRD:18345	2.56833	Up	zinc finger protein 483
ZNF488	GeneID:118738,Genbank:XM_006717617.3,HGNC:HGNC:23535,HPRD:15801	0.397925	Down	zinc finger protein 488
ZNF516	GeneID:9658,Genbank:NM_014643.3,HGNC:HGNC:28990,MIM:615114	2.55551	Up	zinc finger protein 516
ZNF681	GeneID:148213,Genbank:NM_138286.2,HGNC:HGNC:26457	4.03482	Up	zinc finger protein 681
ZSCAN10	GeneID:84891,Genbank:NM_001282415.1,HGNC:HGNC:12997	Inf	Up	zinc finger and SCAN domain containing 10

## Sheet: Sh-LHX6All vs Con DEGs list
Sh-LHX6All vs Con DEGs list
gene_id	Dbxref	foldChange	up_down	product
ABCA12	GeneID:26154,Genbank:XM_011510951.2,HGNC:HGNC:14637,HPRD:07416,MIM:607800	4.01103	Up	ATP binding cassette subfamily A member 12
ACCSL	GeneID:390110,Genbank:XM_017017714.1,HGNC:HGNC:34391	0.223149	Down	1-aminocyclopropane-1-carboxylate synthase (inactive)-like
ACSBG1	GeneID:23205,Genbank:XM_017022025.1,HGNC:HGNC:29567,HPRD:16549,MIM:614362	3.31854	Up	acyl-CoA synthetase bubblegum family member 1
ACTG2	GeneID:72,Genbank:NM_001615.3,HGNC:HGNC:145,MIM:102545	2.0776	Up	actin, gamma 2, smooth muscle, enteric
ADAMTS5	GeneID:11096,Genbank:NM_007038.4,HGNC:HGNC:221,MIM:605007	0.406119	Down	ADAM metallopeptidase with thrombospondin type 1 motif 5
ADAP1	GeneID:11033,Genbank:NM_001284308.1,HGNC:HGNC:16486,HPRD:09733,MIM:608114	2.04516	Up	ArfGAP with dual PH domains 1
ADGRL3	GeneID:23284,Genbank:NM_001322402.1,HGNC:HGNC:20974,MIM:616417	0.39153	Down	adhesion G protein-coupled receptor L3
ADIRF	GeneID:10974,Genbank:NM_006829.2,HGNC:HGNC:24043,HPRD:16575	8.97545	Up	adipogenesis regulatory factor
ADRA2C	GeneID:152,Genbank:NM_000683.3,HGNC:HGNC:283,MIM:104250	7.83282	Up	adrenoceptor alpha 2C
AIM1L	GeneID:55057,Genbank:NM_001039775.3,HGNC:HGNC:17295	3.03661	Up	absent in melanoma 1-like
AKNAD1	GeneID:254268,Genbank:NM_152763.4,HGNC:HGNC:28398	Inf	Up	AKNA domain containing 1
ALOXE3	GeneID:59344,Genbank:NM_001165960.1,HGNC:HGNC:13743,MIM:607206	2.88486	Up	arachidonate lipoxygenase 3
ALPP	GeneID:250,Genbank:NM_001632.4,HGNC:HGNC:439,MIM:171800	2.13358	Up	alkaline phosphatase, placental
ALPPL2	GeneID:251,Genbank:NM_031313.2,HGNC:HGNC:441,MIM:171810	6.99732	Up	alkaline phosphatase, placental like 2
ALS2CL	GeneID:259173,Genbank:NM_147129.4,HGNC:HGNC:20605,HPRD:10643,MIM:612402	2.10295	Up	ALS2 C-terminal like
AMZ1	GeneID:155185,Genbank:XM_011515151.2,HGNC:HGNC:22231,HPRD:17232,MIM:615168	2.92811	Up	archaelysin family metallopeptidase 1
ANGPT1	GeneID:284,Genbank:NM_001199859.2,HGNC:HGNC:484,HPRD:03392,MIM:601667	0.313561	Down	angiopoietin 1
AOX1	GeneID:316,Genbank:XM_011511062.1,HGNC:HGNC:553,MIM:602841	0.377319	Down	aldehyde oxidase 1
AQP6	GeneID:363,Genbank:NM_001652.3,HGNC:HGNC:639,MIM:601383	0.0760641	Down	aquaporin 6
ARHGAP33	GeneID:115703,Genbank:NM_052948.3,HGNC:HGNC:23085,HPRD:15415,MIM:614902	0.434472	Down	Rho GTPase activating protein 33
ASB9	GeneID:140462,Genbank:XM_017029284.1,HGNC:HGNC:17184,HPRD:06452,MIM:300890	0.34784	Down	ankyrin repeat and SOCS box containing 9
BIK	GeneID:638,Genbank:NM_001197.4,HGNC:HGNC:1051,HPRD:04547,MIM:603392	11.746	Up	BCL2 interacting killer
BOLA2-SMG1P6	GeneID:107282092,Genbank:NM_001320625.1	2.86794	Up	BOLA2-SMG1P6 readthrough
BRI3	GeneID:25798,Genbank:NM_001159491.1,HGNC:HGNC:1109,HPRD:16562,MIM:615628	0.470148	Down	brain protein I3
BTBD19	GeneID:149478,Genbank:XM_017000447.1,HGNC:HGNC:27145	2.67512	Up	BTB domain containing 19
C10orf95	GeneID:79946,Genbank:NM_024886.2,HGNC:HGNC:25880,HPRD:10701	16.1535	Up	chromosome 10 open reading frame 95
C16orf95	GeneID:100506581,Genbank:NM_001195125.1,HGNC:HGNC:40033	0.48587	Down	chromosome 16 open reading frame 95
C1orf116	GeneID:79098,Genbank:XM_006711530.1,HGNC:HGNC:28667,MIM:611680	2.72218	Up	chromosome 1 open reading frame 116
C3orf70	GeneID:285382,Genbank:NM_001025266.1,HGNC:HGNC:33731,HPRD:18774	0.152209	Down	chromosome 3 open reading frame 70
C6orf163	GeneID:206412,Genbank:XM_006715370.3,HGNC:HGNC:21403	2.16225	Up	chromosome 6 open reading frame 163
C7orf61	GeneID:402573,Genbank:NM_001004323.1,HGNC:HGNC:22135,HPRD:17558	4.66631	Up	chromosome 7 open reading frame 61
CA5A	GeneID:763,Genbank:NM_001739.1,HGNC:HGNC:1377,HPRD:00262,MIM:114761	2.4329	Up	carbonic anhydrase 5A
CALB1	GeneID:793,Genbank:NM_004929.3,HGNC:HGNC:1434,HPRD:00229,MIM:114050	4.14413	Up	calbindin 1
CAMSAP3	GeneID:57662,Genbank:NM_001080429.2,HGNC:HGNC:29307,MIM:612685	2.47905	Up	calmodulin regulated spectrin associated protein family member 3
CAND2	GeneID:23066,Genbank:XM_011533503.2,HGNC:HGNC:30689,MIM:610403	0.229871	Down	cullin associated and neddylation dissociated 2 (putative)
CAPN12	GeneID:147968,Genbank:NM_144691.4,HGNC:HGNC:13249,HPRD:07007,MIM:608839	3.59812	Up	calpain 12
CAPN5	GeneID:726,Genbank:NM_004055.4,HGNC:HGNC:1482,HPRD:03963,MIM:602537	2.75586	Up	calpain 5
CAPS2	GeneID:84698,Genbank:XM_017020038.1,HGNC:HGNC:16471,MIM:607724	0.334205	Down	calcyphosine 2
CARMIL2	GeneID:146206,Genbank:XM_011522875.2,HGNC:HGNC:27089,HPRD:18556,MIM:610859	2.4085	Up	capping protein regulator and myosin 1 linker 2
CASP1	GeneID:834,Genbank:XM_017018395.1,HGNC:HGNC:1499,HPRD:00977,MIM:147678	0.477259	Down	caspase 1
CCDC148	GeneID:130940,Genbank:XM_017003396.1,HGNC:HGNC:25191	0.0706388	Down	coiled-coil domain containing 148
CCDC17	GeneID:149483,Genbank:XM_017000451.1,HGNC:HGNC:26574	2.99004	Up	coiled-coil domain containing 17
CCDC184	GeneID:387856,Genbank:NM_001013635.3,HGNC:HGNC:33749	Inf	Up	coiled-coil domain containing 184
CCL3	GeneID:6348,Genbank:NM_002983.2,HGNC:HGNC:10627,HPRD:01656,MIM:182283	0.320813	Down	C-C motif chemokine ligand 3
CCNA1	GeneID:8900,Genbank:XM_011535294.2,HGNC:HGNC:1577,HPRD:04946,MIM:604036	2.15938	Up	cyclin A1
CCNJ	GeneID:54619,Genbank:XM_011539885.2,HGNC:HGNC:23434,HPRD:07710	0.490683	Down	cyclin J
CCR4	GeneID:1233,Genbank:XM_017005687.1,HGNC:HGNC:1605,HPRD:05324,MIM:604836	17.1198	Up	C-C motif chemokine receptor 4
CD22	GeneID:933,Genbank:NM_001278417.1,HGNC:HGNC:1643,MIM:107266	2.78655	Up	CD22 molecule
CD24	GeneID:100133941,Genbank:NM_001291738.1,HGNC:HGNC:1645,HPRD:02510,MIM:600074	0.464138	Down	CD24 molecule
CD70	GeneID:970,Genbank:XM_017027523.1,HGNC:HGNC:11937,HPRD:18515,MIM:602840	2.29177	Up	CD70 molecule
CD74	GeneID:972,Genbank:NM_001025158.2,HGNC:HGNC:1697,HPRD:00825,MIM:142790	0.396783	Down	CD74 molecule
CDH3	GeneID:1001,Genbank:XM_011522800.2,HGNC:HGNC:1762,HPRD:00227,MIM:114021	3.24033	Up	cadherin 3
CDH7	GeneID:1005,Genbank:NM_033646.2,HGNC:HGNC:1766,HPRD:12049,MIM:605806	0.31583	Down	cadherin 7
CERS1	GeneID:10715,Genbank:NM_021267.4,HGNC:HGNC:14253,MIM:606919	2.12288	Up	ceramide synthase 1
CES3	GeneID:23491,Genbank:NM_024922.5,HGNC:HGNC:1865,MIM:605279	0.473398	Down	carboxylesterase 3
CFAP57	GeneID:149465,Genbank:NM_001195831.2,HGNC:HGNC:26485,MIM:614259	6.01895	Up	cilia and flagella associated protein 57
CGA	GeneID:1081,Genbank:NM_000735.3,HGNC:HGNC:1885,HPRD:00342,MIM:118850	2.37892	Up	glycoprotein hormones, alpha polypeptide
CHD5	GeneID:26038,Genbank:NM_015557.2,HGNC:HGNC:16816,HPRD:10828,MIM:610771	2.4105	Up	chromodomain helicase DNA binding protein 5
CHRM4	GeneID:1132,Genbank:NM_000741.3,HGNC:HGNC:1953,HPRD:00330,MIM:118495	2.5045	Up	cholinergic receptor muscarinic 4
CLCNKA	GeneID:1187,Genbank:NM_004070.3,HGNC:HGNC:2026,MIM:602024	3.64743	Up	chloride voltage-gated channel Ka
CLDN7	GeneID:1366,Genbank:NM_001185022.1,HGNC:HGNC:2049,MIM:609131	2.12734	Up	claudin 7
CLIC3	GeneID:9022,Genbank:NM_004669.2,HGNC:HGNC:2064,MIM:606533	2.94313	Up	chloride intracellular channel 3
CNN1	GeneID:1264,Genbank:NM_001308341.1,HGNC:HGNC:2155,MIM:600806	2.27972	Up	calponin 1
COL4A2	GeneID:1284,Genbank:NM_001846.2,HGNC:HGNC:2203,MIM:120090	0.221562	Down	collagen type IV alpha 2
COX6B2	GeneID:125965,Genbank:NM_144613.4,HGNC:HGNC:24380,HPRD:13088	2.11185	Up	cytochrome c oxidase subunit 6B2
CPA4	GeneID:51200,Genbank:NM_016352.3,HGNC:HGNC:15740,MIM:607635	0.232607	Down	carboxypeptidase A4
CSPG4	GeneID:1464,Genbank:NM_001897.4,HGNC:HGNC:2466,HPRD:03105,MIM:601172	2.52996	Up	chondroitin sulfate proteoglycan 4
CTSK	GeneID:1513,Genbank:NM_000396.3,HGNC:HGNC:2536,HPRD:03064,MIM:601105	3.09608	Up	cathepsin K
CXCL10	GeneID:3627,Genbank:NM_001565.3,HGNC:HGNC:10637,MIM:147310	0.347746	Down	C-X-C motif chemokine ligand 10
CYP4X1	GeneID:260293,Genbank:NM_001320289.1,HGNC:HGNC:20244,HPRD:13110,MIM:614999	Inf	Up	cytochrome P450 family 4 subfamily X member 1
DCN	GeneID:1634,Genbank:NM_001920.4,HGNC:HGNC:2705,HPRD:00501,MIM:125255	0.458804	Down	decorin
DHRS2	GeneID:10202,Genbank:XM_005267249.1,HGNC:HGNC:18349,HPRD:07483,MIM:615194	2.15244	Up	dehydrogenase/reductase (SDR family) member 2
DOK7	GeneID:285489,Genbank:NM_001301071.1,HGNC:HGNC:26594,MIM:610285	2.01328	Up	docking protein 7
DPYSL5	GeneID:56896,Genbank:NM_020134.3,HGNC:HGNC:20637,HPRD:10522,MIM:608383	Inf	Up	dihydropyrimidinase like 5
DUSP15	GeneID:128853,Genbank:XM_017027656.1,HGNC:HGNC:16236,HPRD:13252,MIM:616776	6.34949	Up	dual specificity phosphatase 15
DUSP5	GeneID:1847,Genbank:NM_004419.3,HGNC:HGNC:3071,MIM:603069	2.64709	Up	dual specificity phosphatase 5
DYSF	GeneID:8291,Genbank:XM_005264585.4,HGNC:HGNC:3097,HPRD:04307,MIM:603009	2.39079	Up	dysferlin
ECM1	GeneID:1893,Genbank:NM_004425.3,HGNC:HGNC:3153,MIM:602201	2.52181	Up	extracellular matrix protein 1
EFCAB6	GeneID:64800,Genbank:NM_198856.2,HGNC:HGNC:24204,HPRD:13391	7.00254	Up	EF-hand calcium binding domain 6
EFHD1	GeneID:80303,Genbank:NM_001243252.1,HGNC:HGNC:29556,HPRD:13265,MIM:611617	2.1934	Up	EF-hand domain family member D1
EHF	GeneID:26298,Genbank:NM_012153.5,HGNC:HGNC:3246,HPRD:16105,MIM:605439	0.465399	Down	ETS homologous factor
ELOVL3	GeneID:83401,Genbank:XM_011540245.2,HGNC:HGNC:18047,HPRD:16858,MIM:611815	0.3444	Down	ELOVL fatty acid elongase 3
ELOVL7	GeneID:79993,Genbank:XM_006714695.3,HGNC:HGNC:26292,MIM:614451	2.90424	Up	ELOVL fatty acid elongase 7
EME2	GeneID:197342,Genbank:XM_017023026.1,HGNC:HGNC:27289,MIM:610886	2.1117	Up	essential meiotic structure-specific endonuclease subunit 2
EPHA3	GeneID:2042,Genbank:NM_005233.5,HGNC:HGNC:3387,HPRD:01555,MIM:179611	0.468429	Down	EPH receptor A3
EPHA5	GeneID:2044,Genbank:XM_017007880.1,HGNC:HGNC:3389,MIM:600004	0.315484	Down	EPH receptor A5
EPPK1	GeneID:83481,Genbank:XM_017013890.1,HGNC:HGNC:15577,MIM:607553	2.22593	Up	epiplakin 1
ERO1B	GeneID:56605,Genbank:NM_019891.3,HGNC:HGNC:14355,MIM:615437	2.20941	Up	endoplasmic reticulum oxidoreductase beta
FAM13C	GeneID:220965,Genbank:XM_017015887.1,HGNC:HGNC:19371	0.472468	Down	family with sequence similarity 13 member C
FAM231B	GeneID:100133301,Genbank:XM_016999988.1,HGNC:HGNC:49506	0.317617	Down	family with sequence similarity 231 member B
FAM83B	GeneID:222584,Genbank:XM_017010478.1,HGNC:HGNC:21357,HPRD:10158	2.23544	Up	family with sequence similarity 83 member B
FBXO2	GeneID:26232,Genbank:NM_012168.5,HGNC:HGNC:13581,HPRD:06171,MIM:607112	3.98208	Up	F-box protein 2
FBXO24	GeneID:26261,Genbank:XM_017011961.1,HGNC:HGNC:13595,MIM:609097	0	Down	F-box protein 24
FBXO43	GeneID:286151,Genbank:NM_001029860.3,HGNC:HGNC:28521,MIM:609110	0.444133	Down	F-box protein 43
FERMT3	GeneID:83706,Genbank:XM_011545294.2,HGNC:HGNC:23151,HPRD:07440,MIM:607901	6.72948	Up	fermitin family member 3
FGF1	GeneID:2246,Genbank:NM_001144935.1,HGNC:HGNC:3665,HPRD:00567,MIM:131220	3.62152	Up	fibroblast growth factor 1
FGF18	GeneID:8817,Genbank:NM_003862.2,HGNC:HGNC:3674,HPRD:04766,MIM:603726	3.13309	Up	fibroblast growth factor 18
FGFBP1	GeneID:9982,Genbank:NM_005130.4,HGNC:HGNC:19695,HPRD:06371,MIM:607737	Inf	Up	fibroblast growth factor binding protein 1
FRRS1	GeneID:391059,Genbank:XM_005270861.3,HGNC:HGNC:27622,MIM:611578	0.340896	Down	ferric chelate reductase 1
GABRG2	GeneID:2566,Genbank:NM_198903.2,HGNC:HGNC:4087,HPRD:00663,MIM:137164	0.347155	Down	gamma-aminobutyric acid type A receptor gamma2 subunit
GBGT1	GeneID:26301,Genbank:NM_001282632.1,HGNC:HGNC:20460,HPRD:16193,MIM:606074	3.0725	Up	globoside alpha-1,3-N-acetylgalactosaminyltransferase 1
GDF15	GeneID:9518,Genbank:NM_004864.2,HGNC:HGNC:30142,MIM:605312	2.54476	Up	growth differentiation factor 15
GJB3	GeneID:2707,Genbank:NM_024009.2,HGNC:HGNC:4285,HPRD:04505,MIM:603324	2.21395	Up	gap junction protein beta 3
GP1BB	GeneID:2812,Genbank:NM_000407.4,HGNC:HGNC:4440,HPRD:00729,MIM:138720	4.45721	Up	glycoprotein Ib platelet beta subunit
GPRC5B	GeneID:51704,Genbank:XM_006721052.2,HGNC:HGNC:13308,HPRD:16177,MIM:605948	2.15928	Up	G protein-coupled receptor class C group 5 member B
GRID1	GeneID:2894,Genbank:NM_017551.2,HGNC:HGNC:4575,HPRD:17078,MIM:610659	2.36514	Up	glutamate ionotropic receptor delta type subunit 1
GSDMB	GeneID:55876,Genbank:XM_011525007.2,HGNC:HGNC:23690,MIM:611221	2.21698	Up	gasdermin B
HAPLN3	GeneID:145864,Genbank:NM_178232.3,HGNC:HGNC:21446,HPRD:13629	2.28767	Up	hyaluronan and proteoglycan link protein 3
HCK	GeneID:3055,Genbank:NM_001172132.1,HGNC:HGNC:4840,HPRD:00796,MIM:142370	4.72457	Up	HCK proto-oncogene, Src family tyrosine kinase
HDAC9	GeneID:9734,Genbank:XM_011515631.2,HGNC:HGNC:14065,MIM:606543	2.71182	Up	histone deacetylase 9
HES2	GeneID:54626,Genbank:NM_019089.4,HGNC:HGNC:16005,HPRD:13649,MIM:609970	2.25394	Up	hes family bHLH transcription factor 2
HID1	GeneID:283987,Genbank:XM_005257226.1,HGNC:HGNC:15736,HPRD:05766,MIM:605752	2.62801	Up	HID1 domain containing
HIST1H2BD	GeneID:3017,Genbank:XM_005249039.3,HGNC:HGNC:4747,MIM:602799	0.44861	Down	histone cluster 1, H2bd
HMGA2	GeneID:8091,Genbank:NM_003483.4,HGNC:HGNC:5009,HPRD:02827,MIM:600698	2.16327	Up	high mobility group AT-hook 2
HOMER2	GeneID:9455,Genbank:XM_011522232.2,HGNC:HGNC:17513,MIM:604799	2.02253	Up	homer scaffolding protein 2
HR	GeneID:55806,Genbank:XM_006716367.1,HGNC:HGNC:5172,HPRD:03808,MIM:602302	0.492165	Down	hair growth associated
HSD17B13	GeneID:345275,Genbank:NM_001136230.2,HGNC:HGNC:18685,MIM:612127	0	Down	hydroxysteroid (17-beta) dehydrogenase 13
HSD17B8	GeneID:7923,Genbank:NM_014234.4,HGNC:HGNC:3554,HPRD:03248,MIM:601417	0.49088	Down	hydroxysteroid (17-beta) dehydrogenase 8
IFITM10	GeneID:402778,Genbank:NM_001170820.3,HGNC:HGNC:40022	2.49564	Up	interferon induced transmembrane protein 10
IGFBP1	GeneID:3484,Genbank:NM_000596.2,HGNC:HGNC:5469,HPRD:00897,MIM:146730	3.16148	Up	insulin like growth factor binding protein 1
IGFBP3	GeneID:3486,Genbank:NM_000598.4,HGNC:HGNC:5472,MIM:146732	0.462019	Down	insulin like growth factor binding protein 3
IGFL1	GeneID:374918,Genbank:NM_198541.1,HGNC:HGNC:24093,HPRD:17139,MIM:610544	3.4368	Up	IGF like family member 1
IL1B	GeneID:3553,Genbank:XM_017003988.1,HGNC:HGNC:5992,HPRD:00985,MIM:147720	3.3196	Up	interleukin 1 beta
IL22RA1	GeneID:58985,Genbank:NM_021258.3,HGNC:HGNC:13700,HPRD:16108,MIM:605457	4.36195	Up	interleukin 22 receptor subunit alpha 1
IL24	GeneID:11009,Genbank:XM_017000121.1,HGNC:HGNC:11346,MIM:604136	4.14814	Up	interleukin 24
IL2RG	GeneID:3561,Genbank:NM_000206.2,HGNC:HGNC:6010,HPRD:02391,MIM:308380	2.10713	Up	interleukin 2 receptor subunit gamma
IMPG2	GeneID:50939,Genbank:NM_016247.3,HGNC:HGNC:18362,MIM:607056	7.53209	Up	interphotoreceptor matrix proteoglycan 2
INCA1	GeneID:388324,Genbank:XM_006721518.2,HGNC:HGNC:32224	2.32699	Up	inhibitor of CDK, cyclin A1 interacting protein 1
INHA	GeneID:3623,Genbank:NM_002191.3,HGNC:HGNC:6065,HPRD:00933,MIM:147380	0.372435	Down	inhibin alpha
IRF4	GeneID:3662,Genbank:NM_002460.3,HGNC:HGNC:6119,MIM:601900	0.328628	Down	interferon regulatory factor 4
IRF5	GeneID:3663,Genbank:XM_011516160.1,HGNC:HGNC:6120,MIM:607218	4.00226	Up	interferon regulatory factor 5
ITGAM	GeneID:3684,Genbank:NM_001145808.1,HGNC:HGNC:6149,MIM:120980	Inf	Up	integrin subunit alpha M
ITGB7	GeneID:3695,Genbank:XM_006719376.3,HGNC:HGNC:6162,HPRD:00948,MIM:147559	0.394444	Down	integrin subunit beta 7
JCHAIN	GeneID:3512,Genbank:XM_006714212.2,HGNC:HGNC:5713,HPRD:00991,MIM:147790	0.392513	Down	joining chain of multimeric IgA and IgM
KBTBD8	GeneID:84541,Genbank:NM_032505.2,HGNC:HGNC:30691,MIM:616607	2.03215	Up	kelch repeat and BTB domain containing 8
KIAA1683	GeneID:80726,Genbank:NM_025249.3,HGNC:HGNC:29350,HPRD:13882	2.5277	Up	KIAA1683
KIR2DL4	GeneID:3805,Genbank:NM_001080772.1,HGNC:HGNC:6332,MIM:604945	0.290401	Down	killer cell immunoglobulin like receptor, two Ig domains and long cytoplasmic tail 4
KLHL10	GeneID:317719,Genbank:XM_011524706.2,HGNC:HGNC:18829,MIM:608778	3.55097	Up	kelch like family member 10
KRT14	GeneID:3861,Genbank:NM_000526.4,HGNC:HGNC:6416,HPRD:01017,MIM:148066	Inf	Up	keratin 14
KRT34	GeneID:3885,Genbank:XM_011524793.1,HGNC:HGNC:6452,HPRD:04137,MIM:602763	2.20771	Up	keratin 34
LAMB3	GeneID:3914,Genbank:XM_017001272.1,HGNC:HGNC:6490,MIM:150310	2.00862	Up	laminin subunit beta 3
LAMP3	GeneID:27074,Genbank:NM_014398.3,HGNC:HGNC:14582,HPRD:12062,MIM:605883	2.20025	Up	lysosomal associated membrane protein 3
LCN2	GeneID:3934,Genbank:NM_005564.4,HGNC:HGNC:6526,MIM:600181	3.30041	Up	lipocalin 2
LGSN	GeneID:51557,Genbank:NM_001143940.1,HGNC:HGNC:21016,MIM:611470	0.431222	Down	lengsin, lens protein with glutamine synthetase domain
LHX6	GeneID:26468,Genbank:XM_011518521.2,HGNC:HGNC:21735,MIM:608215	0.253738	Down	LIM homeobox 6
LMO1	GeneID:4004,Genbank:NM_001270428.1,HGNC:HGNC:6641,HPRD:01738,MIM:186921	0.417844	Down	LIM domain only 1
LNX1	GeneID:84708,Genbank:XM_005265785.4,HGNC:HGNC:6657,MIM:609732	0.381715	Down	ligand of numb-protein X 1
LOC100996573	GeneID:100996573,Genbank:XM_003846334.4	2.11235	Up	WAS/WASL-interacting protein family member 3-like
LOC105375355	GeneID:105375355,Genbank:XM_005250612.3	2.36656	Up	uroplakin-3b
LOC105376684	GeneID:105376684,Genbank:XM_011521137.2	4.79069	Up	translation initiation factor IF-2-like
LOC105376752	GeneID:105376752,Genbank:XM_011522797.2	2.35687	Up	nuclear pore complex-interacting protein family member A5
LOC107984648	GeneID:107984648,Genbank:XM_017021849.1	3.00084	Up	uncharacterized LOC107984648
LOC107985678	GeneID:107985678,Genbank:XM_017030007.1	3.0647	Up	uncharacterized LOC107985678
LOC107985911	GeneID:107985911,Genbank:XM_017005465.1	2.27303	Up	uncharacterized LOC107985911
LOC107986211	GeneID:107986211,Genbank:XM_017008882.1	2.23407	Up	chloride intracellular channel protein 6-like
LPAR5	GeneID:57121,Genbank:NM_020400.5,HGNC:HGNC:13307,HPRD:09495,MIM:606926	3.60335	Up	lysophosphatidic acid receptor 5
LTF	GeneID:4057,Genbank:NM_001321122.1,HGNC:HGNC:6720,MIM:150210	2.7611	Up	lactotransferrin
LUZP2	GeneID:338645,Genbank:XM_011520056.2,HGNC:HGNC:23206,MIM:608178	0.276446	Down	leucine zipper protein 2
LYAR	GeneID:55646,Genbank:NM_017816.2,HGNC:HGNC:26021	0.484773	Down	Ly1 antibody reactive
LYPD5	GeneID:284348,Genbank:XM_011526794.2,HGNC:HGNC:26397	3.72782	Up	LY6/PLAUR domain containing 5
MAB21L3	GeneID:126868,Genbank:XM_017000260.1,HGNC:HGNC:26787	2.85939	Up	mab-21 like 3
MAMSTR	GeneID:284358,Genbank:XM_017026642.1,HGNC:HGNC:26689,HPRD:08204,MIM:610349	2.18105	Up	MEF2 activating motif and SAP domain containing transcriptional regulator
MATK	GeneID:4145,Genbank:NM_002378.3,HGNC:HGNC:6906,HPRD:02496,MIM:600038	4.06183	Up	megakaryocyte-associated tyrosine kinase
MCF2	GeneID:4168,Genbank:XM_005262413.4,HGNC:HGNC:6940,MIM:311030	0.422204	Down	MCF.2 cell line derived transforming sequence
MDH1B	GeneID:130752,Genbank:NM_001282940.1,HGNC:HGNC:17836	0.496317	Down	malate dehydrogenase 1B
MDK	GeneID:4192,Genbank:NM_001270550.1,HGNC:HGNC:6972,HPRD:01200,MIM:162096	2.37397	Up	midkine (neurite growth-promoting factor 2)
MERTK	GeneID:10461,Genbank:XM_005263565.4,HGNC:HGNC:7027,MIM:604705	3.54109	Up	MER proto-oncogene, tyrosine kinase
METTL7A	GeneID:25840,Genbank:XM_006719332.1,HGNC:HGNC:24550	0.469541	Down	methyltransferase like 7A
MMP24	GeneID:10893,Genbank:NM_006690.3,HGNC:HGNC:7172,HPRD:05338,MIM:604871	2.12847	Up	matrix metallopeptidase 24
MSANTD1	GeneID:345222,Genbank:XM_011513467.2,HGNC:HGNC:33741	4.79633	Up	Myb/SANT DNA binding domain containing 1
MSI2	GeneID:124540,Genbank:NM_001322250.1,HGNC:HGNC:18585,HPRD:07438,MIM:607897	0.492876	Down	musashi RNA binding protein 2
MYCT1	GeneID:80177,Genbank:XM_017011319.1,HGNC:HGNC:23172,MIM:616805	Inf	Up	myc target 1
MYOM3	GeneID:127294,Genbank:NM_152372.3,HGNC:HGNC:26679,MIM:616832	2.03368	Up	myomesin 3
NAALADL2	GeneID:254827,Genbank:XM_017006077.1,HGNC:HGNC:23219,MIM:608806	0.43871	Down	N-acetylated alpha-linked acidic dipeptidase-like 2
NFATC2	GeneID:4773,Genbank:NM_001258295.1,HGNC:HGNC:7776,HPRD:02730,MIM:600490	0.466228	Down	nuclear factor of activated T-cells 2
NGFR	GeneID:4804,Genbank:NM_002507.3,HGNC:HGNC:7809,HPRD:01197,MIM:162010	4.60253	Up	nerve growth factor receptor
NME2	GeneID:4831,Genbank:NM_001018137.2,HGNC:HGNC:7850,HPRD:01132,MIM:156491	2.38365	Up	NME/NM23 nucleoside diphosphate kinase 2
NMNAT2	GeneID:23057,Genbank:NM_015039.3,HGNC:HGNC:16789,HPRD:09786,MIM:608701	2.22159	Up	nicotinamide nucleotide adenylyltransferase 2
NOXRED1	GeneID:122945,Genbank:NM_001113475.2,HGNC:HGNC:20487	3.19596	Up	NADP-dependent oxidoreductase domain containing 1
NPIPA2	GeneID:642799,Genbank:XM_005255489.3,HGNC:HGNC:41979	0.196238	Down	nuclear pore complex interacting protein family member A2
NPM2	GeneID:10361,Genbank:XM_017012947.1,HGNC:HGNC:7930,HPRD:12160,MIM:608073	6.42676	Up	nucleophosmin/nucleoplasmin 2
NPY4R	GeneID:5540,Genbank:XM_011539937.2,HGNC:HGNC:9329,MIM:601790	0.213629	Down	neuropeptide Y receptor Y4
NREP	GeneID:9315,Genbank:NM_001142474.1,HGNC:HGNC:16834,HPRD:09545,MIM:607332	0.475464	Down	neuronal regeneration related protein
NT5E	GeneID:4907,Genbank:NM_002526.3,HGNC:HGNC:8021,HPRD:00552,MIM:129190	2.51663	Up	5'-nucleotidase ecto
OCLN	GeneID:100506658,Genbank:NM_002538.3,HGNC:HGNC:8104,HPRD:04191,MIM:602876	2.6686	Up	occludin
OLR1	GeneID:4973,Genbank:NM_001172632.1,HGNC:HGNC:8133,HPRD:04003,MIM:602601	4.45068	Up	oxidized low density lipoprotein receptor 1
OSCAR	GeneID:126014,Genbank:NM_133168.4,HGNC:HGNC:29960,MIM:606862	2.46017	Up	osteoclast associated, immunoglobulin-like receptor
P4HA3	GeneID:283208,Genbank:NM_001288748.1,HGNC:HGNC:30135,HPRD:16413,MIM:608987	0.483699	Down	prolyl 4-hydroxylase subunit alpha 3
PAOX	GeneID:196743,Genbank:NM_152911.3,HGNC:HGNC:20837,MIM:615853	2.75664	Up	polyamine oxidase (exo-N4-amino)
PCDH1	GeneID:5097,Genbank:XM_005268452.2,HGNC:HGNC:8655,HPRD:04692,MIM:603626	2.94622	Up	protocadherin 1
PCDHGA7	GeneID:56108,Genbank:NM_018920.3,HGNC:HGNC:8705,MIM:606294	0.372767	Down	protocadherin gamma subfamily A, 7
PDE7B	GeneID:27115,Genbank:XM_011535755.2,HGNC:HGNC:8792,HPRD:06870,MIM:604645	0.497405	Down	phosphodiesterase 7B
PDGFD	GeneID:80310,Genbank:NM_033135.3,HGNC:HGNC:30620,HPRD:17830,MIM:609673	0.443032	Down	platelet derived growth factor D
PFKFB4	GeneID:5210,Genbank:XM_011533829.2,HGNC:HGNC:8875,MIM:605320	2.90874	Up	6-phosphofructo-2-kinase/fructose-2,6-biphosphatase 4
PI15	GeneID:51050,Genbank:NM_001324403.1,HGNC:HGNC:8946,MIM:607076	0.315148	Down	peptidase inhibitor 15
PIFO	GeneID:128344,Genbank:XM_005270472.1,HGNC:HGNC:27009,MIM:614234	6.34759	Up	primary cilia formation
PIPOX	GeneID:51268,Genbank:NM_016518.2,HGNC:HGNC:17804,MIM:616713	6.4324	Up	pipecolic acid and sarcosine oxidase
PLCG2	GeneID:5336,Genbank:NM_002661.4,HGNC:HGNC:9066,MIM:600220	2.08125	Up	phospholipase C gamma 2
PMEL	GeneID:6490,Genbank:NM_006928.4,HGNC:HGNC:10880,MIM:155550	0.345515	Down	premelanosome protein
PMP22	GeneID:5376,Genbank:NM_001281456.1,HGNC:HGNC:9118,MIM:601097	0.413538	Down	peripheral myelin protein 22
PODNL1	GeneID:79883,Genbank:NM_001146255.1,HGNC:HGNC:26275	0.448824	Down	podocan-like 1
POGLUT1	GeneID:56983,Genbank:NM_152305.2,HGNC:HGNC:22954,HPRD:17475,MIM:615618	0.482842	Down	protein O-glucosyltransferase 1
PPP2R2C	GeneID:5522,Genbank:NM_001206994.1,HGNC:HGNC:9306,HPRD:09345,MIM:605997	2.96149	Up	protein phosphatase 2 regulatory subunit Bgamma
PRPH	GeneID:5630,Genbank:XM_005269025.1,HGNC:HGNC:9461,HPRD:01365,MIM:170710	2.14708	Up	peripherin
PRTFDC1	GeneID:56952,Genbank:NM_001282786.1,HGNC:HGNC:23333,HPRD:17917,MIM:610751	0.450385	Down	phosphoribosyl transferase domain containing 1
PSD4	GeneID:23550,Genbank:XM_005263634.2,HGNC:HGNC:19096,HPRD:15191,MIM:614442	2.14399	Up	pleckstrin and Sec7 domain containing 4
PSG9	GeneID:5678,Genbank:NM_001301709.1,HGNC:HGNC:9526,MIM:176398	2.99192	Up	pregnancy specific beta-1-glycoprotein 9
PTP4A3	GeneID:11156,Genbank:XM_017012998.1,HGNC:HGNC:9636,HPRD:05922,MIM:606449	2.11029	Up	protein tyrosine phosphatase type IVA, member 3
PTPRH	GeneID:5794,Genbank:NM_001161440.2,HGNC:HGNC:9672,MIM:602510	2.74243	Up	protein tyrosine phosphatase, receptor type H
PTPRQ	GeneID:374462,Genbank:XM_017019274.1,HGNC:HGNC:9679,MIM:603317	0.327779	Down	protein tyrosine phosphatase, receptor type Q
PTPRR	GeneID:5801,Genbank:NM_002849.3,HGNC:HGNC:9680,MIM:602853	2.03991	Up	protein tyrosine phosphatase, receptor type R
RAB3B	GeneID:5865,Genbank:NM_002867.3,HGNC:HGNC:9778,HPRD:01540,MIM:179510	2.07034	Up	RAB3B, member RAS oncogene family
RAP1GAP	GeneID:5909,Genbank:NM_002885.2,HGNC:HGNC:9858,MIM:600278	2.04358	Up	RAP1 GTPase activating protein
RASGRF1	GeneID:5923,Genbank:NM_001145648.1,HGNC:HGNC:9875,MIM:606600	10.7353	Up	Ras protein specific guanine nucleotide releasing factor 1
RASGRF2	GeneID:5924,Genbank:XM_005248565.1,HGNC:HGNC:9876,HPRD:07588,MIM:606614	2.86624	Up	Ras protein specific guanine nucleotide releasing factor 2
RBP7	GeneID:116362,Genbank:NM_052960.2,HGNC:HGNC:30316,HPRD:16355,MIM:608604	4.08381	Up	retinol binding protein 7
RENBP	GeneID:5973,Genbank:XM_017029698.1,HGNC:HGNC:9959,MIM:312420	2.10128	Up	renin binding protein
RGAG1	GeneID:57529,Genbank:XM_017029695.1,HGNC:HGNC:29245,HPRD:06600,MIM:300965	2.6069	Up	retrotransposon gag domain containing 1
RGS9	GeneID:8787,Genbank:NM_003835.3,HGNC:HGNC:10004,MIM:604067	4.01924	Up	regulator of G-protein signaling 9
RILP	GeneID:83547,Genbank:NM_031430.2,HGNC:HGNC:30266,MIM:607848	2.28953	Up	Rab interacting lysosomal protein
RND1	GeneID:27289,Genbank:NM_014470.3,HGNC:HGNC:18314,HPRD:12357,MIM:609038	5.28289	Up	Rho family GTPase 1
RNF157	GeneID:114804,Genbank:NM_052916.2,HGNC:HGNC:29402,HPRD:15259	0.437256	Down	ring finger protein 157
RRAGD	GeneID:58528,Genbank:XM_005248755.4,HGNC:HGNC:19903,HPRD:12199,MIM:608268	3.05917	Up	Ras related GTP binding D
SAMD13	GeneID:148418,Genbank:NM_001010971.2,HGNC:HGNC:24582,HPRD:17302	0.280862	Down	sterile alpha motif domain containing 13
SCN3B	GeneID:55800,Genbank:XM_011542897.1,HGNC:HGNC:20665,MIM:608214	3.1847	Up	sodium voltage-gated channel beta subunit 3
SCUBE2	GeneID:57758,Genbank:NM_001170690.1,HGNC:HGNC:30425,MIM:611747	14.7208	Up	signal peptide, CUB domain and EGF like domain containing 2
SDCBP2	GeneID:27111,Genbank:NM_080489.4,HGNC:HGNC:15756	2.79525	Up	syndecan binding protein 2
SDSL	GeneID:113675,Genbank:XM_011537846.2,HGNC:HGNC:30404	2.23522	Up	serine dehydratase like
SEMA4G	GeneID:57715,Genbank:XM_005270008.2,HGNC:HGNC:10735,HPRD:10218	2.59122	Up	semaphorin 4G
SEMA7A	GeneID:8482,Genbank:NM_001146029.2,HGNC:HGNC:10741,HPRD:07081,MIM:607961	2.88097	Up	semaphorin 7A (John Milton Hagen blood group)
SHISA9	GeneID:729993,Genbank:XM_011522642.2,HGNC:HGNC:37231,MIM:613346	0.315383	Down	shisa family member 9
SIAH2	GeneID:6478,Genbank:NM_005067.5,HGNC:HGNC:10858,MIM:602213	0.488949	Down	siah E3 ubiquitin protein ligase 2
SLC23A3	GeneID:151295,Genbank:NM_144712.4,HGNC:HGNC:20601	2.67382	Up	solute carrier family 23 member 3
SLC30A2	GeneID:7780,Genbank:NM_032513.4,HGNC:HGNC:11013,HPRD:18057,MIM:609617	5.88251	Up	solute carrier family 30 member 2
SLC30A3	GeneID:7781,Genbank:XM_011533102.2,HGNC:HGNC:11014,HPRD:11924,MIM:602878	2.80339	Up	solute carrier family 30 member 3
SLC43A2	GeneID:124935,Genbank:NM_152346.2,HGNC:HGNC:23087,MIM:610791	2.01176	Up	solute carrier family 43 member 2
SLC44A2	GeneID:57153,Genbank:NM_001145056.1,HGNC:HGNC:17292,MIM:606106	2.19537	Up	solute carrier family 44 member 2
SLC44A5	GeneID:204962,Genbank:NM_001130058.1,HGNC:HGNC:28524	0.445361	Down	solute carrier family 44 member 5
SLX1B	GeneID:79008,Genbank:NM_024044.3,HGNC:HGNC:28748,HPRD:14673,MIM:615823	17.5343	Up	SLX1 homolog B, structure-specific endonuclease subunit
SMIM24	GeneID:284422,Genbank:NM_001136503.1,HGNC:HGNC:37244	7.031	Up	small integral membrane protein 24
SPINT1	GeneID:6692,Genbank:XM_011521957.1,HGNC:HGNC:11246,HPRD:05494,MIM:605123	2.99552	Up	serine peptidase inhibitor, Kunitz type 1
SPINT2	GeneID:10653,Genbank:NM_021102.3,HGNC:HGNC:11247,HPRD:05495,MIM:605124	2.10454	Up	serine peptidase inhibitor, Kunitz type, 2
SPRED3	GeneID:399473,Genbank:XM_011526978.2,HGNC:HGNC:31041,MIM:609293	2.17596	Up	sprouty related EVH1 domain containing 3
SPRR2D	GeneID:6703,Genbank:NM_006945.4,HGNC:HGNC:11264	7.23905	Up	small proline rich protein 2D
SPRY4	GeneID:81848,Genbank:NM_001127496.1,HGNC:HGNC:15533,HPRD:10466,MIM:607984	2.64598	Up	sprouty RTK signaling antagonist 4
SPTBN5	GeneID:51332,Genbank:NM_016642.3,HGNC:HGNC:15680,MIM:605916	2.22286	Up	spectrin beta, non-erythrocytic 5
SPTLC3	GeneID:55304,Genbank:NM_018327.2,HGNC:HGNC:16253,MIM:611120	0.414497	Down	serine palmitoyltransferase long chain base subunit 3
SRPK3	GeneID:26576,Genbank:NM_014370.3,HGNC:HGNC:11402	5.86304	Up	SRSF protein kinase 3
SRPX2	GeneID:27286,Genbank:NM_014467.2,HGNC:HGNC:30668,HPRD:06726,MIM:300642	0.066965	Down	sushi repeat containing protein, X-linked 2
ST3GAL5	GeneID:8869,Genbank:NM_003896.3,HGNC:HGNC:10872,MIM:604402	0.440355	Down	ST3 beta-galactoside alpha-2,3-sialyltransferase 5
STXBP6	GeneID:29091,Genbank:NM_001304476.1,HGNC:HGNC:19666,MIM:607958	0.461686	Down	syntaxin binding protein 6
SULT1E1	GeneID:6783,Genbank:NM_005420.2,HGNC:HGNC:11377,HPRD:08966,MIM:600043	0.390513	Down	sulfotransferase family 1E member 1
SUN3	GeneID:256979,Genbank:XM_017011930.1,HGNC:HGNC:22429	9.19013	Up	Sad1 and UNC84 domain containing 3
SYT7	GeneID:9066,Genbank:NM_004200.3,HGNC:HGNC:11514,MIM:604146	3.35879	Up	synaptotagmin 7
TAF7L	GeneID:54457,Genbank:NM_024885.3,HGNC:HGNC:11548,MIM:300314	0.344928	Down	TATA-box binding protein associated factor 7 like
TAGLN	GeneID:6876,Genbank:NM_001001522.1,HGNC:HGNC:11553,MIM:600818	2.65423	Up	transgelin
TBX2	GeneID:6909,Genbank:NM_005994.3,HGNC:HGNC:11597,MIM:600747	3.17362	Up	T-box 2
TG	GeneID:7038,Genbank:XM_017013794.1,HGNC:HGNC:11764,MIM:188450	4.13233	Up	thyroglobulin
THAP8	GeneID:199745,Genbank:XM_005258623.2,HGNC:HGNC:23191,HPRD:15501,MIM:612536	2.07365	Up	THAP domain containing 8
TIMP2	GeneID:7077,Genbank:NM_003255.4,HGNC:HGNC:11821,HPRD:01784,MIM:188825	0.190536	Down	TIMP metallopeptidase inhibitor 2
TLL1	GeneID:7092,Genbank:XM_017008570.1,HGNC:HGNC:11843,HPRD:07074,MIM:606742	0.478402	Down	tolloid like 1
TMC5	GeneID:79838,Genbank:NM_001308161.1,HGNC:HGNC:22999,HPRD:15516	2.07686	Up	transmembrane channel like 5
TMEM151A	GeneID:256472,Genbank:NM_153266.3,HGNC:HGNC:28497,HPRD:14564	2.84137	Up	transmembrane protein 151A
TMEM255B	GeneID:348013,Genbank:XM_017020558.1,HGNC:HGNC:28297,HPRD:14474	2.39809	Up	transmembrane protein 255B
TMEM52	GeneID:339456,Genbank:NM_178545.3,HGNC:HGNC:27916,HPRD:14166	2.04792	Up	transmembrane protein 52
TMEM92	GeneID:162461,Genbank:NM_001168215.1,HGNC:HGNC:26579	2.03267	Up	transmembrane protein 92
TMIE	GeneID:259236,Genbank:XM_006713097.3,HGNC:HGNC:30800,MIM:607237	2.09027	Up	transmembrane inner ear
TMSB15A	GeneID:11013,Genbank:NM_021992.2,HGNC:HGNC:30744,HPRD:06744,MIM:300939	0	Down	thymosin beta 15a
TNFSF9	GeneID:8744,Genbank:NM_003811.3,HGNC:HGNC:11939,HPRD:05861,MIM:606182	2.7335	Up	tumor necrosis factor superfamily member 9
TNRC6C	GeneID:57690,Genbank:XM_017024907.1,HGNC:HGNC:29318,HPRD:10026,MIM:610741	0.377226	Down	trinucleotide repeat containing 6C
TNS1	GeneID:7145,Genbank:XM_017004810.1,HGNC:HGNC:11973,MIM:600076	2.25097	Up	tensin 1
TREML2	GeneID:79865,Genbank:XM_011514917.2,HGNC:HGNC:21092,MIM:609715	2.93546	Up	triggering receptor expressed on myeloid cells like 2
TRPC4	GeneID:7223,Genbank:XM_011535206.1,HGNC:HGNC:12336,HPRD:09154,MIM:603651	0.453873	Down	transient receptor potential cation channel subfamily C member 4
TRPM4	GeneID:54795,Genbank:NM_001321282.1,HGNC:HGNC:17993,MIM:606936	2.18649	Up	transient receptor potential cation channel subfamily M member 4
TTYH2	GeneID:94015,Genbank:NM_032646.5,HGNC:HGNC:13877,HPRD:16394,MIM:608855	0.458613	Down	tweety family member 2
TUBB2B	GeneID:347733,Genbank:NM_178012.4,HGNC:HGNC:30829,HPRD:14707,MIM:612850	2.34398	Up	tubulin beta 2B class IIb
TUBD1	GeneID:51174,Genbank:XM_017024720.1,HGNC:HGNC:16811,MIM:607344	0.45776	Down	tubulin delta 1
TXK	GeneID:7294,Genbank:XM_017008581.1,HGNC:HGNC:12434,MIM:600058	2.03246	Up	TXK tyrosine kinase
UBASH3B	GeneID:84959,Genbank:NM_032873.4,HGNC:HGNC:29884,HPRD:16463,MIM:609201	2.07881	Up	ubiquitin associated and SH3 domain containing B
UCN2	GeneID:90226,Genbank:NM_033199.3,HGNC:HGNC:18414,HPRD:16171,MIM:605902	2.69115	Up	urocortin 2
ULBP2	GeneID:80328,Genbank:NM_025217.3,HGNC:HGNC:14894,HPRD:16143,MIM:605698	2.03581	Up	UL16 binding protein 2
UPP1	GeneID:7378,Genbank:XM_011515512.2,HGNC:HGNC:12576,HPRD:08932,MIM:191730	2.12952	Up	uridine phosphorylase 1
VPS37D	GeneID:155382,Genbank:XM_017011779.1,HGNC:HGNC:18287,MIM:610039	3.58848	Up	VPS37D, ESCRT-I subunit
VWCE	GeneID:220001,Genbank:XM_017017340.1,HGNC:HGNC:26487,MIM:611115	6.33844	Up	von Willebrand factor C and EGF domains
WNT9A	GeneID:7483,Genbank:XM_011544271.2,HGNC:HGNC:12778,HPRD:04179,MIM:602863	2.7215	Up	Wnt family member 9A
XAF1	GeneID:54739,Genbank:XM_005256706.4,HGNC:HGNC:30932,HPRD:06978,MIM:606717	0.425455	Down	XIAP associated factor 1
ZBED6CL	GeneID:113763,Genbank:NM_138434.2,HGNC:HGNC:21720,HPRD:12917,MIM:615252	2.15156	Up	ZBED6 C-terminal like
ZCCHC18	GeneID:644353,Genbank:XM_011531012.2,HGNC:HGNC:32459	0.34687	Down	zinc finger CCHC-type containing 18
ZNF599	GeneID:148103,Genbank:NM_001007248.2,HGNC:HGNC:26408,HPRD:18355	0.498678	Down	zinc finger protein 599
ZNF773	GeneID:374928,Genbank:NM_001304335.1,HGNC:HGNC:30487	4.46618	Up	zinc finger protein 773
