# Supplementary material for: The exon 12‐containing LHX6 isoforms promote cervical cancer cell proliferation by regulating the MAPK signaling pathway
Source: Cancer Med. 2022 Apr 5;11(19):3657–73. doi: 10.1002/cam4.4734 (PMC9554449; doi:10.1002/cam4.4734)
Supplement: Supplementary file 3 — Table S3 [file CAM4-11-3657-s004.xls]

## Sheet: LHX6EX(+12)&LHX6All-particular
LHX6EX(+12) & LHX6All-particular
gene_id	Dbxref	up_down	product
ABCA12	GeneID:26154,Genbank:XM_011510951.2,HGNC:HGNC:14637,HPRD:07416,MIM:607800	Up	ATP binding cassette subfamily A member 12
ADAMTS5	GeneID:11096,Genbank:NM_007038.4,HGNC:HGNC:221,MIM:605007	Down	ADAM metallopeptidase with thrombospondin type 1 motif 5
ADAP1	GeneID:11033,Genbank:NM_001284308.1,HGNC:HGNC:16486,HPRD:09733,MIM:608114	Up	ArfGAP with dual PH domains 1
AIM1L	GeneID:55057,Genbank:NM_001039775.3,HGNC:HGNC:17295	Up	absent in melanoma 1-like
ALOXE3	GeneID:59344,Genbank:NM_001165960.1,HGNC:HGNC:13743,MIM:607206	Up	arachidonate lipoxygenase 3
ANGPT1	GeneID:284,Genbank:NM_001199859.2,HGNC:HGNC:484,HPRD:03392,MIM:601667	Down	angiopoietin 1
BIK	GeneID:638,Genbank:NM_001197.4,HGNC:HGNC:1051,HPRD:04547,MIM:603392	Up	BCL2 interacting killer
CAMSAP3	GeneID:57662,Genbank:NM_001080429.2,HGNC:HGNC:29307,MIM:612685	Up	calmodulin regulated spectrin associated protein family member 3
CAPN12	GeneID:147968,Genbank:NM_144691.4,HGNC:HGNC:13249,HPRD:07007,MIM:608839	Up	calpain 12
CARMIL2	GeneID:146206,Genbank:XM_011522875.2,HGNC:HGNC:27089,HPRD:18556,MIM:610859	Up	capping protein regulator and myosin 1 linker 2
CD24	GeneID:100133941,Genbank:NM_001291738.1,HGNC:HGNC:1645,HPRD:02510,MIM:600074	Down	CD24 molecule
CDH7	GeneID:1005,Genbank:NM_033646.2,HGNC:HGNC:1766,HPRD:12049,MIM:605806	Down	cadherin 7
CERS1	GeneID:10715,Genbank:NM_021267.4,HGNC:HGNC:14253,MIM:606919	Up	ceramide synthase 1
CYP4X1	GeneID:260293,Genbank:NM_001320289.1,HGNC:HGNC:20244,HPRD:13110,MIM:614999	Up	cytochrome P450 family 4 subfamily X member 1
DYSF	GeneID:8291,Genbank:XM_005264585.4,HGNC:HGNC:3097,HPRD:04307,MIM:603009	Up	dysferlin
EPHA5	GeneID:2044,Genbank:XM_017007880.1,HGNC:HGNC:3389,MIM:600004	Down	EPH receptor A5
ERO1B	GeneID:56605,Genbank:NM_019891.3,HGNC:HGNC:14355,MIM:615437	Up	endoplasmic reticulum oxidoreductase beta
FAM83B	GeneID:222584,Genbank:XM_017010478.1,HGNC:HGNC:21357,HPRD:10158	Up	family with sequence similarity 83 member B
FBXO2	GeneID:26232,Genbank:NM_012168.5,HGNC:HGNC:13581,HPRD:06171,MIM:607112	Up	F-box protein 2
FGF18	GeneID:8817,Genbank:NM_003862.2,HGNC:HGNC:3674,HPRD:04766,MIM:603726	Up	fibroblast growth factor 18
GABRG2	GeneID:2566,Genbank:NM_198903.2,HGNC:HGNC:4087,HPRD:00663,MIM:137164	Down	gamma-aminobutyric acid type A receptor gamma2 subunit
GPRC5B	GeneID:51704,Genbank:XM_006721052.2,HGNC:HGNC:13308,HPRD:16177,MIM:605948	Up	G protein-coupled receptor class C group 5 member B
HDAC9	GeneID:9734,Genbank:XM_011515631.2,HGNC:HGNC:14065,MIM:606543	Up	histone deacetylase 9
HMGA2	GeneID:8091,Genbank:NM_003483.4,HGNC:HGNC:5009,HPRD:02827,MIM:600698	Up	high mobility group AT-hook 2
HOMER2	GeneID:9455,Genbank:XM_011522232.2,HGNC:HGNC:17513,MIM:604799	Up	homer scaffolding protein 2
IFITM10	GeneID:402778,Genbank:NM_001170820.3,HGNC:HGNC:40022	Up	interferon induced transmembrane protein 10
IL1B	GeneID:3553,Genbank:XM_017003988.1,HGNC:HGNC:5992,HPRD:00985,MIM:147720	Up	interleukin 1 beta
INHA	GeneID:3623,Genbank:NM_002191.3,HGNC:HGNC:6065,HPRD:00933,MIM:147380	Down	inhibin alpha
KBTBD8	GeneID:84541,Genbank:NM_032505.2,HGNC:HGNC:30691,MIM:616607	Up	kelch repeat and BTB domain containing 8
KRT34	GeneID:3885,Genbank:XM_011524793.1,HGNC:HGNC:6452,HPRD:04137,MIM:602763	Up	keratin 34
LOC107984648	GeneID:107984648,Genbank:XM_017021849.1	Up	uncharacterized LOC107984648
MERTK	GeneID:10461,Genbank:XM_005263565.4,HGNC:HGNC:7027,MIM:604705	Up	MER proto-oncogene, tyrosine kinase
NFATC2	GeneID:4773,Genbank:NM_001258295.1,HGNC:HGNC:7776,HPRD:02730,MIM:600490	Down	nuclear factor of activated T-cells 2
NPY4R	GeneID:5540,Genbank:XM_011539937.2,HGNC:HGNC:9329,MIM:601790	Down	neuropeptide Y receptor Y4
NT5E	GeneID:4907,Genbank:NM_002526.3,HGNC:HGNC:8021,HPRD:00552,MIM:129190	Up	5'-nucleotidase ecto
OLR1	GeneID:4973,Genbank:NM_001172632.1,HGNC:HGNC:8133,HPRD:04003,MIM:602601	Up	oxidized low density lipoprotein receptor 1
PDE7B	GeneID:27115,Genbank:XM_011535755.2,HGNC:HGNC:8792,HPRD:06870,MIM:604645	Down	phosphodiesterase 7B
PPP2R2C	GeneID:5522,Genbank:NM_001206994.1,HGNC:HGNC:9306,HPRD:09345,MIM:605997	Up	protein phosphatase 2 regulatory subunit Bgamma
PTPRQ	GeneID:374462,Genbank:XM_017019274.1,HGNC:HGNC:9679,MIM:603317	Down	protein tyrosine phosphatase, receptor type Q
RASGRF1	GeneID:5923,Genbank:NM_001145648.1,HGNC:HGNC:9875,MIM:606600	Up	Ras protein specific guanine nucleotide releasing factor 1
RGAG1	GeneID:57529,Genbank:XM_017029695.1,HGNC:HGNC:29245,HPRD:06600,MIM:300965	Up	retrotransposon gag domain containing 1
RND1	GeneID:27289,Genbank:NM_014470.3,HGNC:HGNC:18314,HPRD:12357,MIM:609038	Up	Rho family GTPase 1
SCN3B	GeneID:55800,Genbank:XM_011542897.1,HGNC:HGNC:20665,MIM:608214	Up	sodium voltage-gated channel beta subunit 3
SPRED3	GeneID:399473,Genbank:XM_011526978.2,HGNC:HGNC:31041,MIM:609293	Up	sprouty related EVH1 domain containing 3
SPRR2D	GeneID:6703,Genbank:NM_006945.4,HGNC:HGNC:11264	Up	small proline rich protein 2D
SPRY4	GeneID:81848,Genbank:NM_001127496.1,HGNC:HGNC:15533,HPRD:10466,MIM:607984	Up	sprouty RTK signaling antagonist 4
SYT7	GeneID:9066,Genbank:NM_004200.3,HGNC:HGNC:11514,MIM:604146	Up	synaptotagmin 7
TG	GeneID:7038,Genbank:XM_017013794.1,HGNC:HGNC:11764,MIM:188450	Up	thyroglobulin
THAP8	GeneID:199745,Genbank:XM_005258623.2,HGNC:HGNC:23191,HPRD:15501,MIM:612536	Up	THAP domain containing 8
TMEM151A	GeneID:256472,Genbank:NM_153266.3,HGNC:HGNC:28497,HPRD:14564	Up	transmembrane protein 151A
TMEM255B	GeneID:348013,Genbank:XM_017020558.1,HGNC:HGNC:28297,HPRD:14474	Up	transmembrane protein 255B
TUBB2B	GeneID:347733,Genbank:NM_178012.4,HGNC:HGNC:30829,HPRD:14707,MIM:612850	Up	tubulin beta 2B class IIb
UCN2	GeneID:90226,Genbank:NM_033199.3,HGNC:HGNC:18414,HPRD:16171,MIM:605902	Up	urocortin 2
